# Supplementary material for: RUNX1-BMP2 promotes vasculogenic mimicry in laryngeal squamous cell carcinoma via activation of the PI3K-AKT signaling pathway
Source: Cell Commun Signal. 2024 Apr 12;22:227. doi: 10.1186/s12964-024-01605-x (PMC11010429; doi:10.1186/s12964-024-01605-x)
Supplement: Supplementary file 3 — Additional file 3: Table S1. The sequence of the BMP2 promoter region. [file 12964_2024_1605_MOESM3_ESM.txt]

>BMP2
AGGGCCAAAATTTATGTAAGTTGTGCTTGGAACAAGCATTCAGTAGTTCC
TCAGAAATCATACACCCTACATAAAAGAGATTCTGCAATGGGCAGCACTA
ACATGAAACAGTGTTCAGAAGTACCCATTTTCCCTCAGATTCTAAACTGA
CAAGGTTTCCACTTACCAGGTTATGAAGTTCTAAAGCTGCAAGACATCCT
TGAGGTCATCACAGGATATTTATTTATTTTTTCTTCGGGTGCATCCAATA
GTTATCAACTTTTCCTCCTCTTTAAAAGCTACTTAAATCTCATTGAAGTT
TTGTTTTGTTTTGTTTTTGAAATCTAAGTAATGAGAGAAACAATTGTTAA
CTTCTCAATTAAACTTGATAGGAAAGGAAATAATTTCAGAAGCCCTGTGT
CCATGAGTAGGATATGTTTTATTGCCTCCTTGTTTGCGGTGCAATGACTC
TGAGTGACAATCAACTTCTATAGCACCTTTTTTTTTTTTTTCAGGAAATA
AAGTAGCATGTTCCTGAATAATTCCCCCACCCCCTTTTATTTTCCTGGTA
GTCAGGCTTCCTCCAAAATACCTTATTTGACCTTTATACCTTTAGAAACA
GCAAGTGCCTAATTCGCCTCTGTGGGTTGCTAATCCGATTTACGTGAGCG
GAACCTAGTATTATTTTAGCTCCCCTACCGAAAAAATAATACACATGGAT
AATAGTTCTATTACCAGCTCCTGCTTCTGACTTTTTTCTCTCTGTTTCGC
AGGCCCGATAGCTCTGGGAAAGCAGAACTTGGCCTTTTCCAAAAATTTTC
TGCCCTTGGTTTTGGGGATCATTTGGGCAAGCCCGAGGTGCTGTGCATGG
GGGCTCCTGGAATCCTGGGAAGGGCAGAAAGCCTTGGCCCCAGACTCATC
GTGCAGCAGCTCTGAGCAGTATTTCGGCTGAGGAGTGACTTCAGTGAATA
TTCAGCTGAGGAGTGACTTGGCCACGTGTCACAGCCCTACTTCTTGGGGG
CCTGGTGGAAGAGGGTGGCGTAGAAGGTTCCAAGGTCCCAAACTGGAATT
GTCCTGTATGCTTGGTTCACACAGTGCGTTATTTTACCTTCCTCTGAGCT
GCTAATCGCCTGCCTCTGAGCTGGGTGAGATAAATATCACAAGGCACAAA
GTGATTGTACAATAAAAAAATCAAATCCCTCCCATCCATCCTTCAGTCTG
CCACACACGCAGTCTACGTTACACACATGTCACGTAAAGCAGGATGACAT
CCATGTCACATACATAGACATATTAACCGAAATGTGGCCCTTCGGTTGCA
TATATTCTCATACATGAATATATTTATAGAAATATATGCACATATTTTTG
TATATTGGATATATTTATGTAACTATAAATTTACATGCGTATGGATATGA
AAATAAATGCATACACATTTATGTAAAAAAATTTGTACACATGCATTTAC
ATATGTAAATACATACATCTCTATGTATTAATGTTTAAAAACACTCAATT
TCCAGCCTGCTGTTTTCTTTTAATTTTCCTCCTATTCCGGGGAAACAGAA
GCGTGGATCCCACGTCTATGCTATGCCAAAATACGCTGTAATTGAGGTGT
TTTGTTTTGTTTTGTTTTTTGAAATCGTATATTACCGAAAAACTTCAAAC
TGAAAGTTGAATAACGGGCCCAGCGGGGAAATAAGAGGCCAGACCCTGAC
CCTGCATTTGTCCTGGATTTCGCCTCCAGAGTCCCCGCGAGGGTCCGGCG
CGCCAGCTGATCTCTCCTTTGAGAGCAGGGAGTGGAGGCGCGAGCGCCCC
CCTTGGCGGCCGCGCGCCCCCGCCCTCCGCCCCACCCCGCCGCGGCTGCC
CGGGCGCGCCGTCCACACCCCTGCGCGCAGCTCCCGCCCGCTCGGGGATC
CCCGGCGAGCCGCGCCGCGAAGGGGGAGGTGTTCGGCCGCGGCCGGGAGG
GAGCCGGCAGGCGGCGTCCCCTTTAAAAGCCGCGAGCGCCGCGCCACGGC
TTTCATTCTATAAAGTCCAACCTGTAAGAGAAAATGGTGCATTTGTATAG
CGCTTACAATGATGACCTTGTGTTTGCATTTTTGTTTCTGAAGTTATATA
