# Supplementary material for: RUNX1-BMP2 promotes vasculogenic mimicry in laryngeal squamous cell carcinoma via activation of the PI3K-AKT signaling pathway
Source: Cell Commun Signal. 2024 Apr 12;22:227. doi: 10.1186/s12964-024-01605-x (PMC11010429; doi:10.1186/s12964-024-01605-x)
Supplement: Supplementary file 5 — Additional file 5: Table S3. Vasculogenic mimicry-related genes. [file 12964_2024_1605_MOESM5_ESM.xls]

Gene Symbol	Description	Category	Gifts	GC Id	Relevance score	GeneCards Link
CDH5	Cadherin 5	Protein Coding	49	GC16P066366	7.09682369232178	https://www.genecards.org/cgi-bin/carddisp.pl?gene=CDH5
VEGFA	Vascular Endothelial Growth Factor A	Protein Coding	51	GC06P043770	7.00702285766602	https://www.genecards.org/cgi-bin/carddisp.pl?gene=VEGFA
HIF1A	Hypoxia Inducible Factor 1 Subunit Alpha	Protein Coding	51	GC14P061695	6.51481866836548	https://www.genecards.org/cgi-bin/carddisp.pl?gene=HIF1A
EPHA2	EPH Receptor A2	Protein Coding	56	GC01M016124	6.08803176879883	https://www.genecards.org/cgi-bin/carddisp.pl?gene=EPHA2
MMP2	Matrix Metallopeptidase 2	Protein Coding	55	GC16P055390	6.00408840179443	https://www.genecards.org/cgi-bin/carddisp.pl?gene=MMP2
TWIST1	Twist Family BHLH Transcription Factor 1	Protein Coding	47	GC07M019020	5.2952127456665	https://www.genecards.org/cgi-bin/carddisp.pl?gene=TWIST1
BCAR3	BCAR3 Adaptor Protein, NSP Family Member	Protein Coding	41	GC01M093561	4.61730766296387	https://www.genecards.org/cgi-bin/carddisp.pl?gene=BCAR3
LAMC2	Laminin Subunit Gamma 2	Protein Coding	50	GC01P183186	3.99985885620117	https://www.genecards.org/cgi-bin/carddisp.pl?gene=LAMC2
MMP9	Matrix Metallopeptidase 9	Protein Coding	56	GC20P046008	3.8775417804718	https://www.genecards.org/cgi-bin/carddisp.pl?gene=MMP9
BCL2	BCL2 Apoptosis Regulator	Protein Coding	53	GC18M063123	3.82110810279846	https://www.genecards.org/cgi-bin/carddisp.pl?gene=BCL2
FLT1	Fms Related Receptor Tyrosine Kinase 1	Protein Coding	54	GC13M028300	3.81967973709106	https://www.genecards.org/cgi-bin/carddisp.pl?gene=FLT1
KDR	Kinase Insert Domain Receptor	Protein Coding	56	GC04M055078	3.503342628479	https://www.genecards.org/cgi-bin/carddisp.pl?gene=KDR
VIM	Vimentin	Protein Coding	53	GC10P017227	3.50088381767273	https://www.genecards.org/cgi-bin/carddisp.pl?gene=VIM
PECAM1	Platelet And Endothelial Cell Adhesion Molecule 1	Protein Coding	43	GC17M064319	3.36476516723633	https://www.genecards.org/cgi-bin/carddisp.pl?gene=PECAM1
EPOR	Erythropoietin Receptor	Protein Coding	52	GC19M011377	3.30917310714722	https://www.genecards.org/cgi-bin/carddisp.pl?gene=EPOR
STAT3	Signal Transducer And Activator Of Transcription 3	Protein Coding	56	GC17M042313	3.16102981567383	https://www.genecards.org/cgi-bin/carddisp.pl?gene=STAT3
CDH1	Cadherin 1	Protein Coding	52	GC16P068737	3.12908267974854	https://www.genecards.org/cgi-bin/carddisp.pl?gene=CDH1
EGFR	Epidermal Growth Factor Receptor	Protein Coding	58	GC07P055019	3.12217736244202	https://www.genecards.org/cgi-bin/carddisp.pl?gene=EGFR
EPO	Erythropoietin	Protein Coding	47	GC07P100720	3.09565091133118	https://www.genecards.org/cgi-bin/carddisp.pl?gene=EPO
NOS3	Nitric Oxide Synthase 3	Protein Coding	52	GC07P150990	3.05238199234009	https://www.genecards.org/cgi-bin/carddisp.pl?gene=NOS3
IL6	Interleukin 6	Protein Coding	53	GC07P022725	2.88840246200562	https://www.genecards.org/cgi-bin/carddisp.pl?gene=IL6
PTK2	Protein Tyrosine Kinase 2	Protein Coding	50	GC08M140657	2.82092761993408	https://www.genecards.org/cgi-bin/carddisp.pl?gene=PTK2
CXCL8	C-X-C Motif Chemokine Ligand 8	Protein Coding	44	GC04P073740	2.803386926651	https://www.genecards.org/cgi-bin/carddisp.pl?gene=CXCL8
RHOA	Ras Homolog Family Member A	Protein Coding	52	GC03M049359	2.79266691207886	https://www.genecards.org/cgi-bin/carddisp.pl?gene=RHOA
TP53	Tumor Protein P53	Protein Coding	55	GC17M007661	2.7581958770752	https://www.genecards.org/cgi-bin/carddisp.pl?gene=TP53
TGFB1	Transforming Growth Factor Beta 1	Protein Coding	55	GC19M041301	2.74829912185669	https://www.genecards.org/cgi-bin/carddisp.pl?gene=TGFB1
ID2	Inhibitor Of DNA Binding 2	Protein Coding	46	GC02P008678	2.71248769760132	https://www.genecards.org/cgi-bin/carddisp.pl?gene=ID2
AKT1	AKT Serine/Threonine Kinase 1	Protein Coding	56	GC14M104769	2.69265675544739	https://www.genecards.org/cgi-bin/carddisp.pl?gene=AKT1
NRP1	Neuropilin 1	Protein Coding	50	GC10M033177	2.6440281867981	https://www.genecards.org/cgi-bin/carddisp.pl?gene=NRP1
MMP14	Matrix Metallopeptidase 14	Protein Coding	53	GC14P033595	2.62496089935303	https://www.genecards.org/cgi-bin/carddisp.pl?gene=MMP14
ENG	Endoglin	Protein Coding	51	GC09M127815	2.59658265113831	https://www.genecards.org/cgi-bin/carddisp.pl?gene=ENG
MALAT1	Metastasis Associated Lung Adenocarcinoma Transcript 1	RNA Gene	26	GC11P070433	2.55604648590088	https://www.genecards.org/cgi-bin/carddisp.pl?gene=MALAT1
DKK1	Dickkopf WNT Signaling Pathway Inhibitor 1	Protein Coding	50	GC10P052314	2.50867176055908	https://www.genecards.org/cgi-bin/carddisp.pl?gene=DKK1
VEGFC	Vascular Endothelial Growth Factor C	Protein Coding	50	GC04M176683	2.46809029579163	https://www.genecards.org/cgi-bin/carddisp.pl?gene=VEGFC
ERBB2	Erb-B2 Receptor Tyrosine Kinase 2	Protein Coding	58	GC17P039687	2.43564462661743	https://www.genecards.org/cgi-bin/carddisp.pl?gene=ERBB2
NOTCH1	Notch Receptor 1	Protein Coding	55	GC09M137632	2.43564462661743	https://www.genecards.org/cgi-bin/carddisp.pl?gene=NOTCH1
SPP1	Secreted Phosphoprotein 1	Protein Coding	49	GC04P087975	2.43564462661743	https://www.genecards.org/cgi-bin/carddisp.pl?gene=SPP1
PXN	Paxillin	Protein Coding	47	GC12M120210	2.42430686950684	https://www.genecards.org/cgi-bin/carddisp.pl?gene=PXN
PROM1	Prominin 1	Protein Coding	48	GC04M015965	2.41394186019897	https://www.genecards.org/cgi-bin/carddisp.pl?gene=PROM1
SNAI2	Snail Family Transcriptional Repressor 2	Protein Coding	48	GC08M048917	2.37929677963257	https://www.genecards.org/cgi-bin/carddisp.pl?gene=SNAI2
EPAS1	Endothelial PAS Domain Protein 1	Protein Coding	52	GC02P046293	2.37535858154297	https://www.genecards.org/cgi-bin/carddisp.pl?gene=EPAS1
CD36	CD36 Molecule	Protein Coding	52	GC07P080369	2.37057662010193	https://www.genecards.org/cgi-bin/carddisp.pl?gene=CD36
TNC	Tenascin C	Protein Coding	52	GC09M115019	2.33563947677612	https://www.genecards.org/cgi-bin/carddisp.pl?gene=TNC
MMP13	Matrix Metallopeptidase 13	Protein Coding	54	GC11M102942	2.33352994918823	https://www.genecards.org/cgi-bin/carddisp.pl?gene=MMP13
GLI1	GLI Family Zinc Finger 1	Protein Coding	50	GC12P057462	2.33352994918823	https://www.genecards.org/cgi-bin/carddisp.pl?gene=GLI1
MIR490	MicroRNA 490	RNA Gene	19	GC07P136903	2.33352994918823	https://www.genecards.org/cgi-bin/carddisp.pl?gene=MIR490
TIE1	Tyrosine Kinase With Immunoglobulin Like And EGF Like Domains 1	Protein Coding	47	GC01P043300	2.30928134918213	https://www.genecards.org/cgi-bin/carddisp.pl?gene=TIE1
ZEB1	Zinc Finger E-Box Binding Homeobox 1	Protein Coding	51	GC10P031318	2.30741000175476	https://www.genecards.org/cgi-bin/carddisp.pl?gene=ZEB1
IGF1	Insulin Like Growth Factor 1	Protein Coding	50	GC12M102395	2.30072832107544	https://www.genecards.org/cgi-bin/carddisp.pl?gene=IGF1
PRKCA	Protein Kinase C Alpha	Protein Coding	53	GC17P066302	2.2785496711731	https://www.genecards.org/cgi-bin/carddisp.pl?gene=PRKCA
ESR2	Estrogen Receptor 2	Protein Coding	51	GC14M064084	2.27388525009155	https://www.genecards.org/cgi-bin/carddisp.pl?gene=ESR2
PTGS2	Prostaglandin-Endoperoxide Synthase 2	Protein Coding	51	GC01M186640	2.23518562316895	https://www.genecards.org/cgi-bin/carddisp.pl?gene=PTGS2
ROCK1	Rho Associated Coiled-Coil Containing Protein Kinase 1	Protein Coding	52	GC18M020946	2.17248916625977	https://www.genecards.org/cgi-bin/carddisp.pl?gene=ROCK1
AQP1	Aquaporin 1 (Colton Blood Group)	Protein Coding	50	GC07P030911	2.17248916625977	https://www.genecards.org/cgi-bin/carddisp.pl?gene=AQP1
LOXL2	Lysyl Oxidase Like 2	Protein Coding	50	GC08M023296	2.17248916625977	https://www.genecards.org/cgi-bin/carddisp.pl?gene=LOXL2
POU5F1	POU Class 5 Homeobox 1	Protein Coding	47	GC06M069160	2.15133428573608	https://www.genecards.org/cgi-bin/carddisp.pl?gene=POU5F1
CTNNB1	Catenin Beta 1	Protein Coding	56	GC03P041236	2.13820743560791	https://www.genecards.org/cgi-bin/carddisp.pl?gene=CTNNB1
CLDN4	Claudin 4	Protein Coding	42	GC07P073799	2.13277006149292	https://www.genecards.org/cgi-bin/carddisp.pl?gene=CLDN4
AR	Androgen Receptor	Protein Coding	54	GC0XP067544	2.12672233581543	https://www.genecards.org/cgi-bin/carddisp.pl?gene=AR
CASP3	Caspase 3	Protein Coding	52	GC04M184627	2.1259617805481	https://www.genecards.org/cgi-bin/carddisp.pl?gene=CASP3
LRIG1	Leucine Rich Repeats And Immunoglobulin Like Domains 1	Protein Coding	44	GC03M066379	2.08700323104858	https://www.genecards.org/cgi-bin/carddisp.pl?gene=LRIG1
HOXA-AS2	HOXA Cluster Antisense RNA 2	RNA Gene	20	GC07P027107	2.08700323104858	https://www.genecards.org/cgi-bin/carddisp.pl?gene=HOXA-AS2
PLAUR	Plasminogen Activator, Urokinase Receptor	Protein Coding	47	GC19M043646	2.06914520263672	https://www.genecards.org/cgi-bin/carddisp.pl?gene=PLAUR
EFS	Embryonal Fyn-Associated Substrate	Protein Coding	37	GC14M023356	2.0598521232605	https://www.genecards.org/cgi-bin/carddisp.pl?gene=EFS
MIR124-1	MicroRNA 124-1	RNA Gene	21	GC08M009903	2.05471563339233	https://www.genecards.org/cgi-bin/carddisp.pl?gene=MIR124-1
MIR124-2	MicroRNA 124-2	RNA Gene	20	GC08P064379	2.05471563339233	https://www.genecards.org/cgi-bin/carddisp.pl?gene=MIR124-2
MIR124-3	MicroRNA 124-3	RNA Gene	19	GC20P063429	2.05471563339233	https://www.genecards.org/cgi-bin/carddisp.pl?gene=MIR124-3
MIR101-1	MicroRNA 101-1	RNA Gene	22	GC01M065058	2.00950050354004	https://www.genecards.org/cgi-bin/carddisp.pl?gene=MIR101-1
MIR101-2	MicroRNA 101-2	RNA Gene	20	GC09P004863	2.00950050354004	https://www.genecards.org/cgi-bin/carddisp.pl?gene=MIR101-2
RUNX2	RUNX Family Transcription Factor 2	Protein Coding	49	GC06P088004	2.00898671150208	https://www.genecards.org/cgi-bin/carddisp.pl?gene=RUNX2
HSPB1	Heat Shock Protein Family B (Small) Member 1	Protein Coding	54	GC07P076302	2.00551342964172	https://www.genecards.org/cgi-bin/carddisp.pl?gene=HSPB1
BMI1	BMI1 Proto-Oncogene, Polycomb Ring Finger	Protein Coding	45	GC10P022326	2.00340270996094	https://www.genecards.org/cgi-bin/carddisp.pl?gene=BMI1
COL4A2	Collagen Type IV Alpha 2 Chain	Protein Coding	49	GC13P110305	1.99122226238251	https://www.genecards.org/cgi-bin/carddisp.pl?gene=COL4A2
AMOTL1	Angiomotin Like 1	Protein Coding	39	GC11P094686	1.99122226238251	https://www.genecards.org/cgi-bin/carddisp.pl?gene=AMOTL1
MIR495	MicroRNA 495	RNA Gene	20	GC14P110456	1.97559571266174	https://www.genecards.org/cgi-bin/carddisp.pl?gene=MIR495
CXCL12	C-X-C Motif Chemokine Ligand 12	Protein Coding	46	GC10M044370	1.96837019920349	https://www.genecards.org/cgi-bin/carddisp.pl?gene=CXCL12
MIR34A	MicroRNA 34a	RNA Gene	25	GC01M009151	1.96837019920349	https://www.genecards.org/cgi-bin/carddisp.pl?gene=MIR34A
SOX2	SRY-Box Transcription Factor 2	Protein Coding	47	GC03P181711	1.94158923625946	https://www.genecards.org/cgi-bin/carddisp.pl?gene=SOX2
MYC	MYC Proto-Oncogene, BHLH Transcription Factor	Protein Coding	54	GC08P127735	1.93578290939331	https://www.genecards.org/cgi-bin/carddisp.pl?gene=MYC
SDC1	Syndecan 1	Protein Coding	45	GC02M020200	1.93578290939331	https://www.genecards.org/cgi-bin/carddisp.pl?gene=SDC1
VCAN	Versican	Protein Coding	50	GC05P083471	1.89385175704956	https://www.genecards.org/cgi-bin/carddisp.pl?gene=VCAN
CDH2	Cadherin 2	Protein Coding	55	GC18M027950	1.88402009010315	https://www.genecards.org/cgi-bin/carddisp.pl?gene=CDH2
WNT5A	Wnt Family Member 5A	Protein Coding	52	GC03M055465	1.87943518161774	https://www.genecards.org/cgi-bin/carddisp.pl?gene=WNT5A
LGALS1	Galectin 1	Protein Coding	45	GC22P037675	1.87338733673096	https://www.genecards.org/cgi-bin/carddisp.pl?gene=LGALS1
CCNE2	Cyclin E2	Protein Coding	43	GC08M094879	1.86559104919434	https://www.genecards.org/cgi-bin/carddisp.pl?gene=CCNE2
KRT14	Keratin 14	Protein Coding	49	GC17M041582	1.83366823196411	https://www.genecards.org/cgi-bin/carddisp.pl?gene=KRT14
SP1	Sp1 Transcription Factor	Protein Coding	49	GC12P053380	1.82767224311829	https://www.genecards.org/cgi-bin/carddisp.pl?gene=SP1
SMAD2	SMAD Family Member 2	Protein Coding	53	GC18M047809	1.82437539100647	https://www.genecards.org/cgi-bin/carddisp.pl?gene=SMAD2
F2	Coagulation Factor II, Thrombin	Protein Coding	52	GC11P046720	1.82437539100647	https://www.genecards.org/cgi-bin/carddisp.pl?gene=F2
MIR125A	MicroRNA 125a	RNA Gene	24	GC19P070321	1.82437539100647	https://www.genecards.org/cgi-bin/carddisp.pl?gene=MIR125A
CD177	CD177 Molecule	Protein Coding	41	GC19P043353	1.80269289016724	https://www.genecards.org/cgi-bin/carddisp.pl?gene=CD177
FGF2	Fibroblast Growth Factor 2	Protein Coding	48	GC04P122826	1.78015029430389	https://www.genecards.org/cgi-bin/carddisp.pl?gene=FGF2
CEACAM6	CEA Cell Adhesion Molecule 6	Protein Coding	44	GC19P041750	1.77419626712799	https://www.genecards.org/cgi-bin/carddisp.pl?gene=CEACAM6
SERPINB5	Serpin Family B Member 5	Protein Coding	45	GC18P063476	1.74011886119843	https://www.genecards.org/cgi-bin/carddisp.pl?gene=SERPINB5
IGF1R	Insulin Like Growth Factor 1 Receptor	Protein Coding	57	GC15P098648	1.73561298847198	https://www.genecards.org/cgi-bin/carddisp.pl?gene=IGF1R
WT1	WT1 Transcription Factor	Protein Coding	51	GC11M032365	1.72226071357727	https://www.genecards.org/cgi-bin/carddisp.pl?gene=WT1
WWOX	WW Domain Containing Oxidoreductase	Protein Coding	48	GC16P078099	1.72226071357727	https://www.genecards.org/cgi-bin/carddisp.pl?gene=WWOX
HNRNPD	Heterogeneous Nuclear Ribonucleoprotein D	Protein Coding	45	GC04M082352	1.72226071357727	https://www.genecards.org/cgi-bin/carddisp.pl?gene=HNRNPD
SUFU	SUFU Negative Regulator Of Hedgehog Signaling	Protein Coding	45	GC10P102503	1.72226071357727	https://www.genecards.org/cgi-bin/carddisp.pl?gene=SUFU
TEAD4	TEA Domain Transcription Factor 4	Protein Coding	43	GC12P002959	1.72226071357727	https://www.genecards.org/cgi-bin/carddisp.pl?gene=TEAD4
ZHX2	Zinc Fingers And Homeoboxes 2	Protein Coding	40	GC08P122781	1.72226071357727	https://www.genecards.org/cgi-bin/carddisp.pl?gene=ZHX2
NEAT1	Nuclear Paraspeckle Assembly Transcript 1	RNA Gene	27	GC11P070383	1.72226071357727	https://www.genecards.org/cgi-bin/carddisp.pl?gene=NEAT1
PVT1	Pvt1 Oncogene	RNA Gene	27	GC08P127877	1.72226071357727	https://www.genecards.org/cgi-bin/carddisp.pl?gene=PVT1
MIR29A	MicroRNA 29a	RNA Gene	23	GC07M130876	1.72226071357727	https://www.genecards.org/cgi-bin/carddisp.pl?gene=MIR29A
MIR373	MicroRNA 373	RNA Gene	22	GC19P070437	1.72226071357727	https://www.genecards.org/cgi-bin/carddisp.pl?gene=MIR373
TGM2	Transglutaminase 2	Protein Coding	50	GC20M038127	1.70611238479614	https://www.genecards.org/cgi-bin/carddisp.pl?gene=TGM2
TEK	TEK Receptor Tyrosine Kinase	Protein Coding	54	GC09P027109	1.67262756824493	https://www.genecards.org/cgi-bin/carddisp.pl?gene=TEK
LGALS3	Galectin 3	Protein Coding	48	GC14P055124	1.67262756824493	https://www.genecards.org/cgi-bin/carddisp.pl?gene=LGALS3
NODAL	Nodal Growth Differentiation Factor	Protein Coding	46	GC10M070431	1.67262756824493	https://www.genecards.org/cgi-bin/carddisp.pl?gene=NODAL
TAGLN	Transgelin	Protein Coding	46	GC11P117199	1.67262756824493	https://www.genecards.org/cgi-bin/carddisp.pl?gene=TAGLN
MIR141	MicroRNA 141	RNA Gene	23	GC12P022385	1.67262756824493	https://www.genecards.org/cgi-bin/carddisp.pl?gene=MIR141
ABCB5	ATP Binding Cassette Subfamily B Member 5	Protein Coding	45	GC07P020615	1.67149174213409	https://www.genecards.org/cgi-bin/carddisp.pl?gene=ABCB5
FLT4	Fms Related Receptor Tyrosine Kinase 4	Protein Coding	55	GC05M180614	1.63290846347809	https://www.genecards.org/cgi-bin/carddisp.pl?gene=FLT4
PIK3CG	Phosphatidylinositol-4,5-Bisphosphate 3-Kinase Catalytic Subunit Gamma	Protein Coding	50	GC07P106865	1.63290846347809	https://www.genecards.org/cgi-bin/carddisp.pl?gene=PIK3CG
FOXM1	Forkhead Box M1	Protein Coding	46	GC12M002857	1.61972880363464	https://www.genecards.org/cgi-bin/carddisp.pl?gene=FOXM1
AXL	AXL Receptor Tyrosine Kinase	Protein Coding	55	GC19P041219	1.60070085525513	https://www.genecards.org/cgi-bin/carddisp.pl?gene=AXL
EDNRB	Endothelin Receptor Type B	Protein Coding	52	GC13M077895	1.58714151382446	https://www.genecards.org/cgi-bin/carddisp.pl?gene=EDNRB
CAV1	Caveolin 1	Protein Coding	51	GC07P116524	1.58714151382446	https://www.genecards.org/cgi-bin/carddisp.pl?gene=CAV1
NGFR	Nerve Growth Factor Receptor	Protein Coding	50	GC17P049495	1.58714151382446	https://www.genecards.org/cgi-bin/carddisp.pl?gene=NGFR
NOTCH4	Notch Receptor 4	Protein Coding	49	GC06M069238	1.58714151382446	https://www.genecards.org/cgi-bin/carddisp.pl?gene=NOTCH4
BSG	Basigin (Ok Blood Group)	Protein Coding	47	GC19P000571	1.58714151382446	https://www.genecards.org/cgi-bin/carddisp.pl?gene=BSG
RHOC	Ras Homolog Family Member C	Protein Coding	44	GC01M112701	1.58714151382446	https://www.genecards.org/cgi-bin/carddisp.pl?gene=RHOC
MAP1LC3A	Microtubule Associated Protein 1 Light Chain 3 Alpha	Protein Coding	43	GC20P034546	1.58714151382446	https://www.genecards.org/cgi-bin/carddisp.pl?gene=MAP1LC3A
MACC1	MET Transcriptional Regulator MACC1	Protein Coding	38	GC07M020140	1.58714151382446	https://www.genecards.org/cgi-bin/carddisp.pl?gene=MACC1
FOXQ1	Forkhead Box Q1	Protein Coding	37	GC06P001312	1.58714151382446	https://www.genecards.org/cgi-bin/carddisp.pl?gene=FOXQ1
MIRLET7A1	MicroRNA Let-7a-1	RNA Gene	23	GC09P094175	1.58714151382446	https://www.genecards.org/cgi-bin/carddisp.pl?gene=MIRLET7A1
PIK3CA	Phosphatidylinositol-4,5-Bisphosphate 3-Kinase Catalytic Subunit Alpha	Protein Coding	55	GC03P179148	1.58114552497864	https://www.genecards.org/cgi-bin/carddisp.pl?gene=PIK3CA
MIR200A	MicroRNA 200a	RNA Gene	22	GC01P004110	1.58114552497864	https://www.genecards.org/cgi-bin/carddisp.pl?gene=MIR200A
HBEGF	Heparin Binding EGF Like Growth Factor	Protein Coding	45	GC05M140332	1.55541396141052	https://www.genecards.org/cgi-bin/carddisp.pl?gene=HBEGF
HDAC3	Histone Deacetylase 3	Protein Coding	51	GC05M141583	1.5353786945343	https://www.genecards.org/cgi-bin/carddisp.pl?gene=HDAC3
HSP90B1	Heat Shock Protein 90 Beta Family Member 1	Protein Coding	50	GC12P103930	1.5353786945343	https://www.genecards.org/cgi-bin/carddisp.pl?gene=HSP90B1
EFNA1	Ephrin A1	Protein Coding	47	GC01P155127	1.5353786945343	https://www.genecards.org/cgi-bin/carddisp.pl?gene=EFNA1
HMGA2	High Mobility Group AT-Hook 2	Protein Coding	45	GC12P065824	1.5353786945343	https://www.genecards.org/cgi-bin/carddisp.pl?gene=HMGA2
TFPI2	Tissue Factor Pathway Inhibitor 2	Protein Coding	45	GC07M093885	1.5353786945343	https://www.genecards.org/cgi-bin/carddisp.pl?gene=TFPI2
SOX7	SRY-Box Transcription Factor 7	Protein Coding	39	GC08M010723	1.5353786945343	https://www.genecards.org/cgi-bin/carddisp.pl?gene=SOX7
HULC	Hepatocellular Carcinoma Up-Regulated Long Non-Coding RNA	RNA Gene	23	GC06P008438	1.5353786945343	https://www.genecards.org/cgi-bin/carddisp.pl?gene=HULC
SMAD3	SMAD Family Member 3	Protein Coding	54	GC15P067063	1.52749705314636	https://www.genecards.org/cgi-bin/carddisp.pl?gene=SMAD3
WNT3A	Wnt Family Member 3A	Protein Coding	50	GC01P229424	1.52749705314636	https://www.genecards.org/cgi-bin/carddisp.pl?gene=WNT3A
STMN1	Stathmin 1	Protein Coding	47	GC01M025884	1.52749705314636	https://www.genecards.org/cgi-bin/carddisp.pl?gene=STMN1
ERBB4	Erb-B2 Receptor Tyrosine Kinase 4	Protein Coding	57	GC02M211375	1.47573399543762	https://www.genecards.org/cgi-bin/carddisp.pl?gene=ERBB4
CDK5	Cyclin Dependent Kinase 5	Protein Coding	55	GC07M151053	1.47573399543762	https://www.genecards.org/cgi-bin/carddisp.pl?gene=CDK5
EDN1	Endothelin 1	Protein Coding	51	GC06P012256	1.47573399543762	https://www.genecards.org/cgi-bin/carddisp.pl?gene=EDN1
FZD2	Frizzled Class Receptor 2	Protein Coding	51	GC17P044557	1.47573399543762	https://www.genecards.org/cgi-bin/carddisp.pl?gene=FZD2
CYSLTR2	Cysteinyl Leukotriene Receptor 2	Protein Coding	50	GC13P048653	1.47573399543762	https://www.genecards.org/cgi-bin/carddisp.pl?gene=CYSLTR2
ZEB2	Zinc Finger E-Box Binding Homeobox 2	Protein Coding	50	GC02M144384	1.47573399543762	https://www.genecards.org/cgi-bin/carddisp.pl?gene=ZEB2
ROCK2	Rho Associated Coiled-Coil Containing Protein Kinase 2	Protein Coding	49	GC02M011320	1.47573399543762	https://www.genecards.org/cgi-bin/carddisp.pl?gene=ROCK2
BECN1	Beclin 1	Protein Coding	48	GC17M042810	1.47573399543762	https://www.genecards.org/cgi-bin/carddisp.pl?gene=BECN1
DSG2	Desmoglein 2	Protein Coding	48	GC18P031498	1.47573399543762	https://www.genecards.org/cgi-bin/carddisp.pl?gene=DSG2
NTN1	Netrin 1	Protein Coding	48	GC17P011538	1.47573399543762	https://www.genecards.org/cgi-bin/carddisp.pl?gene=NTN1
PRDX2	Peroxiredoxin 2	Protein Coding	48	GC19M012796	1.47573399543762	https://www.genecards.org/cgi-bin/carddisp.pl?gene=PRDX2
UBE2C	Ubiquitin Conjugating Enzyme E2 C	Protein Coding	48	GC20P045812	1.47573399543762	https://www.genecards.org/cgi-bin/carddisp.pl?gene=UBE2C
CHI3L1	Chitinase 3 Like 1	Protein Coding	47	GC01M203148	1.47573399543762	https://www.genecards.org/cgi-bin/carddisp.pl?gene=CHI3L1
IGFBP2	Insulin Like Growth Factor Binding Protein 2	Protein Coding	47	GC02P216632	1.47573399543762	https://www.genecards.org/cgi-bin/carddisp.pl?gene=IGFBP2
MYOF	Myoferlin	Protein Coding	47	GC10M093306	1.47573399543762	https://www.genecards.org/cgi-bin/carddisp.pl?gene=MYOF
NOX4	NADPH Oxidase 4	Protein Coding	47	GC11M089324	1.47573399543762	https://www.genecards.org/cgi-bin/carddisp.pl?gene=NOX4
RAP1A	RAP1A, Member Of RAS Oncogene Family	Protein Coding	47	GC01P111542	1.47573399543762	https://www.genecards.org/cgi-bin/carddisp.pl?gene=RAP1A
RAPGEF3	Rap Guanine Nucleotide Exchange Factor 3	Protein Coding	47	GC12M047736	1.47573399543762	https://www.genecards.org/cgi-bin/carddisp.pl?gene=RAPGEF3
LGR5	Leucine Rich Repeat Containing G Protein-Coupled Receptor 5	Protein Coding	46	GC12P071439	1.47573399543762	https://www.genecards.org/cgi-bin/carddisp.pl?gene=LGR5
POSTN	Periostin	Protein Coding	46	GC13M037562	1.47573399543762	https://www.genecards.org/cgi-bin/carddisp.pl?gene=POSTN
RICTOR	RPTOR Independent Companion Of MTOR Complex 2	Protein Coding	46	GC05M038937	1.47573399543762	https://www.genecards.org/cgi-bin/carddisp.pl?gene=RICTOR
CD82	CD82 Molecule	Protein Coding	45	GC11P044586	1.47573399543762	https://www.genecards.org/cgi-bin/carddisp.pl?gene=CD82
DDAH1	Dimethylarginine Dimethylaminohydrolase 1	Protein Coding	45	GC01M085318	1.47573399543762	https://www.genecards.org/cgi-bin/carddisp.pl?gene=DDAH1
ITGB8	Integrin Subunit Beta 8	Protein Coding	45	GC07P020329	1.47573399543762	https://www.genecards.org/cgi-bin/carddisp.pl?gene=ITGB8
NR2C2	Nuclear Receptor Subfamily 2 Group C Member 2	Protein Coding	45	GC03P014947	1.47573399543762	https://www.genecards.org/cgi-bin/carddisp.pl?gene=NR2C2
TIMP2	TIMP Metallopeptidase Inhibitor 2	Protein Coding	45	GC17M078852	1.47573399543762	https://www.genecards.org/cgi-bin/carddisp.pl?gene=TIMP2
NEDD9	Neural Precursor Cell Expressed, Developmentally Down-Regulated 9	Protein Coding	44	GC06M011183	1.47573399543762	https://www.genecards.org/cgi-bin/carddisp.pl?gene=NEDD9
PRRX1	Paired Related Homeobox 1	Protein Coding	44	GC01P170662	1.47573399543762	https://www.genecards.org/cgi-bin/carddisp.pl?gene=PRRX1
TWIST2	Twist Family BHLH Transcription Factor 2	Protein Coding	44	GC02P238848	1.47573399543762	https://www.genecards.org/cgi-bin/carddisp.pl?gene=TWIST2
MTDH	Metadherin	Protein Coding	43	GC08P097644	1.47573399543762	https://www.genecards.org/cgi-bin/carddisp.pl?gene=MTDH
WWTR1	WW Domain Containing Transcription Regulator 1	Protein Coding	43	GC03M149517	1.47573399543762	https://www.genecards.org/cgi-bin/carddisp.pl?gene=WWTR1
SLPI	Secretory Leukocyte Peptidase Inhibitor	Protein Coding	42	GC20M045252	1.47573399543762	https://www.genecards.org/cgi-bin/carddisp.pl?gene=SLPI
VEGFD	Vascular Endothelial Growth Factor D	Protein Coding	42	GC0XM015345	1.47573399543762	https://www.genecards.org/cgi-bin/carddisp.pl?gene=VEGFD
YBX1	Y-Box Binding Protein 1	Protein Coding	42	GC01P042682	1.47573399543762	https://www.genecards.org/cgi-bin/carddisp.pl?gene=YBX1
COL16A1	Collagen Type XVI Alpha 1 Chain	Protein Coding	41	GC01M031653	1.47573399543762	https://www.genecards.org/cgi-bin/carddisp.pl?gene=COL16A1
XAF1	XIAP Associated Factor 1	Protein Coding	41	GC17P006757	1.47573399543762	https://www.genecards.org/cgi-bin/carddisp.pl?gene=XAF1
CLDN15	Claudin 15	Protein Coding	40	GC07M101232	1.47573399543762	https://www.genecards.org/cgi-bin/carddisp.pl?gene=CLDN15
USP44	Ubiquitin Specific Peptidase 44	Protein Coding	40	GC12M095516	1.47573399543762	https://www.genecards.org/cgi-bin/carddisp.pl?gene=USP44
PHLDB2	Pleckstrin Homology Like Domain Family B Member 2	Protein Coding	38	GC03P111732	1.47573399543762	https://www.genecards.org/cgi-bin/carddisp.pl?gene=PHLDB2
TP53INP1	Tumor Protein P53 Inducible Nuclear Protein 1	Protein Coding	38	GC08M094925	1.47573399543762	https://www.genecards.org/cgi-bin/carddisp.pl?gene=TP53INP1
TOX4	TOX High Mobility Group Box Family Member 4	Protein Coding	37	GC14P021476	1.47573399543762	https://www.genecards.org/cgi-bin/carddisp.pl?gene=TOX4
CIP2A	Cellular Inhibitor Of PP2A	Protein Coding	36	GC03M108578	1.47573399543762	https://www.genecards.org/cgi-bin/carddisp.pl?gene=CIP2A
MIR145	MicroRNA 145	RNA Gene	25	GC05P149430	1.47573399543762	https://www.genecards.org/cgi-bin/carddisp.pl?gene=MIR145
TP73-AS1	TP73 Antisense RNA 1	RNA Gene	24	GC01M007075	1.47573399543762	https://www.genecards.org/cgi-bin/carddisp.pl?gene=TP73-AS1
MIR193B	MicroRNA 193b	RNA Gene	23	GC16P014307	1.47573399543762	https://www.genecards.org/cgi-bin/carddisp.pl?gene=MIR193B
MIR93	MicroRNA 93	RNA Gene	23	GC07M102066	1.47573399543762	https://www.genecards.org/cgi-bin/carddisp.pl?gene=MIR93
MIRLET7E	MicroRNA Let-7e	RNA Gene	23	GC19P070320	1.47573399543762	https://www.genecards.org/cgi-bin/carddisp.pl?gene=MIRLET7E
MIR193A	MicroRNA 193a	RNA Gene	22	GC17P031559	1.47573399543762	https://www.genecards.org/cgi-bin/carddisp.pl?gene=MIR193A
MIR27B	MicroRNA 27b	RNA Gene	22	GC09P095097	1.47573399543762	https://www.genecards.org/cgi-bin/carddisp.pl?gene=MIR27B
MIR9-1	MicroRNA 9-1	RNA Gene	22	GC01M156420	1.47573399543762	https://www.genecards.org/cgi-bin/carddisp.pl?gene=MIR9-1
LINC00312	Long Intergenic Non-Protein Coding RNA 312	RNA Gene	20	GC03P008571	1.47573399543762	https://www.genecards.org/cgi-bin/carddisp.pl?gene=LINC00312
MIR584	MicroRNA 584	RNA Gene	20	GC05M149062	1.47573399543762	https://www.genecards.org/cgi-bin/carddisp.pl?gene=MIR584
MIR299	MicroRNA 299	RNA Gene	19	GC14P110428	1.47573399543762	https://www.genecards.org/cgi-bin/carddisp.pl?gene=MIR299
MIR525	MicroRNA 525	RNA Gene	19	GC19P053697	1.47573399543762	https://www.genecards.org/cgi-bin/carddisp.pl?gene=MIR525
NORAD	Non-Coding RNA Activated By DNA Damage	RNA Gene	19	GC20M036277	1.47573399543762	https://www.genecards.org/cgi-bin/carddisp.pl?gene=NORAD
MIR450A1	MicroRNA 450a-1	RNA Gene	16	GC0XM134633	1.47573399543762	https://www.genecards.org/cgi-bin/carddisp.pl?gene=MIR450A1
MIR450A2	MicroRNA 450a-2	RNA Gene	16	GC0XM134637	1.47573399543762	https://www.genecards.org/cgi-bin/carddisp.pl?gene=MIR450A2
PIK3R1	Phosphoinositide-3-Kinase Regulatory Subunit 1	Protein Coding	53	GC05P068215	1.39015078544617	https://www.genecards.org/cgi-bin/carddisp.pl?gene=PIK3R1
PTPN1	Protein Tyrosine Phosphatase Non-Receptor Type 1	Protein Coding	54	GC20P050510	1.31634664535522	https://www.genecards.org/cgi-bin/carddisp.pl?gene=PTPN1
IGF2BP2	Insulin Like Growth Factor 2 MRNA Binding Protein 2	Protein Coding	47	GC03M185643	1.20677256584167	https://www.genecards.org/cgi-bin/carddisp.pl?gene=IGF2BP2
OIP5-AS1	OIP5 Antisense RNA 1	RNA Gene	20	GC15P044656	1.20677256584167	https://www.genecards.org/cgi-bin/carddisp.pl?gene=OIP5-AS1
IL10	Interleukin 10	Protein Coding	50	GC01M206767	1.20553231239319	https://www.genecards.org/cgi-bin/carddisp.pl?gene=IL10
NOS1	Nitric Oxide Synthase 1	Protein Coding	51	GC12M117208	1.18036961555481	https://www.genecards.org/cgi-bin/carddisp.pl?gene=NOS1
ITGB1	Integrin Subunit Beta 1	Protein Coding	53	GC10M033391	1.15937566757202	https://www.genecards.org/cgi-bin/carddisp.pl?gene=ITGB1
TLR4	Toll Like Receptor 4	Protein Coding	54	GC09P117704	1.13350832462311	https://www.genecards.org/cgi-bin/carddisp.pl?gene=TLR4
CD44	CD44 Molecule (Indian Blood Group)	Protein Coding	50	GC11P035139	1.08655095100403	https://www.genecards.org/cgi-bin/carddisp.pl?gene=CD44
UBE2I	Ubiquitin Conjugating Enzyme E2 I	Protein Coding	50	GC16P012625	1.08397960662842	https://www.genecards.org/cgi-bin/carddisp.pl?gene=UBE2I
BCL2L1	BCL2 Like 1	Protein Coding	50	GC20M031664	1.06818604469299	https://www.genecards.org/cgi-bin/carddisp.pl?gene=BCL2L1
VWF	Von Willebrand Factor	Protein Coding	51	GC12M005917	0.992731094360352	https://www.genecards.org/cgi-bin/carddisp.pl?gene=VWF
TNF	Tumor Necrosis Factor	Protein Coding	54	GC06P087731	0.97744345664978	https://www.genecards.org/cgi-bin/carddisp.pl?gene=TNF
CCR7	C-C Motif Chemokine Receptor 7	Protein Coding	47	GC17M049365	0.959012746810913	https://www.genecards.org/cgi-bin/carddisp.pl?gene=CCR7
PTPN11	Protein Tyrosine Phosphatase Non-Receptor Type 11	Protein Coding	55	GC12P112418	0.958908379077911	https://www.genecards.org/cgi-bin/carddisp.pl?gene=PTPN11
NPY	Neuropeptide Y	Protein Coding	47	GC07P024290	0.950850963592529	https://www.genecards.org/cgi-bin/carddisp.pl?gene=NPY
PDGFRB	Platelet Derived Growth Factor Receptor Beta	Protein Coding	56	GC05M150113	0.919189274311066	https://www.genecards.org/cgi-bin/carddisp.pl?gene=PDGFRB
HGF	Hepatocyte Growth Factor	Protein Coding	54	GC07M081699	0.89709746837616	https://www.genecards.org/cgi-bin/carddisp.pl?gene=HGF
SHH	Sonic Hedgehog Signaling Molecule	Protein Coding	54	GC07M155799	0.89709746837616	https://www.genecards.org/cgi-bin/carddisp.pl?gene=SHH
MIR200C	MicroRNA 200c	RNA Gene	26	GC12P022384	0.89709746837616	https://www.genecards.org/cgi-bin/carddisp.pl?gene=MIR200C
GDNF	Glial Cell Derived Neurotrophic Factor	Protein Coding	52	GC05M037812	0.884807825088501	https://www.genecards.org/cgi-bin/carddisp.pl?gene=GDNF
CNR1	Cannabinoid Receptor 1	Protein Coding	50	GC06M088139	0.85247665643692	https://www.genecards.org/cgi-bin/carddisp.pl?gene=CNR1
ICAM1	Intercellular Adhesion Molecule 1	Protein Coding	53	GC19P010638	0.813777804374695	https://www.genecards.org/cgi-bin/carddisp.pl?gene=ICAM1
BAX	BCL2 Associated X, Apoptosis Regulator	Protein Coding	52	GC19P048954	0.762014865875244	https://www.genecards.org/cgi-bin/carddisp.pl?gene=BAX
CASP9	Caspase 9	Protein Coding	49	GC01M015491	0.695958256721497	https://www.genecards.org/cgi-bin/carddisp.pl?gene=CASP9
NOS2	Nitric Oxide Synthase 2	Protein Coding	51	GC17M027756	0.630635976791382	https://www.genecards.org/cgi-bin/carddisp.pl?gene=NOS2
BMP2	Bone Morphogenetic Protein 2	Protein Coding	51	GC20P006767	0.620899677276611	https://www.genecards.org/cgi-bin/carddisp.pl?gene=BMP2
MIR27A	MicroRNA 27a	RNA Gene	25	GC19M014544	0.61760288476944	https://www.genecards.org/cgi-bin/carddisp.pl?gene=MIR27A
NR1I2	Nuclear Receptor Subfamily 1 Group I Member 2	Protein Coding	47	GC03P119780	0.570991456508636	https://www.genecards.org/cgi-bin/carddisp.pl?gene=NR1I2
PRL	Prolactin	Protein Coding	45	GC06M022287	0.570991456508636	https://www.genecards.org/cgi-bin/carddisp.pl?gene=PRL
MTOR	Mechanistic Target Of Rapamycin Kinase	Protein Coding	56	GC01M011106	0.567251145839691	https://www.genecards.org/cgi-bin/carddisp.pl?gene=MTOR
VCAM1	Vascular Cell Adhesion Molecule 1	Protein Coding	48	GC01P100719	0.567251145839691	https://www.genecards.org/cgi-bin/carddisp.pl?gene=VCAM1
F2RL1	F2R Like Trypsin Receptor 1	Protein Coding	47	GC05P076818	0.55228066444397	https://www.genecards.org/cgi-bin/carddisp.pl?gene=F2RL1
VIP	Vasoactive Intestinal Peptide	Protein Coding	47	GC06P152750	0.550446748733521	https://www.genecards.org/cgi-bin/carddisp.pl?gene=VIP
MIR376B	MicroRNA 376b	RNA Gene	17	GC14P110438	0.537922978401184	https://www.genecards.org/cgi-bin/carddisp.pl?gene=MIR376B
VASP	Vasodilator Stimulated Phosphoprotein	Protein Coding	46	GC19P069987	0.534516096115112	https://www.genecards.org/cgi-bin/carddisp.pl?gene=VASP
EZH2	Enhancer Of Zeste 2 Polycomb Repressive Complex 2 Subunit	Protein Coding	56	GC07M148807	0.51548820734024	https://www.genecards.org/cgi-bin/carddisp.pl?gene=EZH2
ATM	ATM Serine/Threonine Kinase	Protein Coding	55	GC11P108222	0.51548820734024	https://www.genecards.org/cgi-bin/carddisp.pl?gene=ATM
BMP4	Bone Morphogenetic Protein 4	Protein Coding	51	GC14M053949	0.51548820734024	https://www.genecards.org/cgi-bin/carddisp.pl?gene=BMP4
PIK3CB	Phosphatidylinositol-4,5-Bisphosphate 3-Kinase Catalytic Subunit Beta	Protein Coding	50	GC03M138652	0.51548820734024	https://www.genecards.org/cgi-bin/carddisp.pl?gene=PIK3CB
BDKRB2	Bradykinin Receptor B2	Protein Coding	48	GC14P096205	0.51548820734024	https://www.genecards.org/cgi-bin/carddisp.pl?gene=BDKRB2
NEU1	Neuraminidase 1	Protein Coding	48	GC06M031857	0.51548820734024	https://www.genecards.org/cgi-bin/carddisp.pl?gene=NEU1
IDO1	Indoleamine 2,3-Dioxygenase 1	Protein Coding	47	GC08P039891	0.51548820734024	https://www.genecards.org/cgi-bin/carddisp.pl?gene=IDO1
NPPB	Natriuretic Peptide B	Protein Coding	46	GC01M011858	0.51548820734024	https://www.genecards.org/cgi-bin/carddisp.pl?gene=NPPB
UHRF1	Ubiquitin Like With PHD And Ring Finger Domains 1	Protein Coding	42	GC19P004986	0.51548820734024	https://www.genecards.org/cgi-bin/carddisp.pl?gene=UHRF1
BZW1	Basic Leucine Zipper And W2 Domains 1	Protein Coding	39	GC02P200810	0.51548820734024	https://www.genecards.org/cgi-bin/carddisp.pl?gene=BZW1
MIR409	MicroRNA 409	RNA Gene	20	GC14P110446	0.51548820734024	https://www.genecards.org/cgi-bin/carddisp.pl?gene=MIR409
MIR203A	MicroRNA 203a	RNA Gene	23	GC14P110181	0.504438281059265	https://www.genecards.org/cgi-bin/carddisp.pl?gene=MIR203A
CDC42	Cell Division Cycle 42	Protein Coding	53	GC01P022052	0.49263608455658	https://www.genecards.org/cgi-bin/carddisp.pl?gene=CDC42
SELE	Selectin E	Protein Coding	48	GC01M169722	0.49263608455658	https://www.genecards.org/cgi-bin/carddisp.pl?gene=SELE
CXCR3	C-X-C Motif Chemokine Receptor 3	Protein Coding	46	GC0XM071615	0.49263608455658	https://www.genecards.org/cgi-bin/carddisp.pl?gene=CXCR3
SEMA4D	Semaphorin 4D	Protein Coding	50	GC09M089360	0.465855002403259	https://www.genecards.org/cgi-bin/carddisp.pl?gene=SEMA4D
TBXA2R	Thromboxane A2 Receptor	Protein Coding	52	GC19M003594	0.450165957212448	https://www.genecards.org/cgi-bin/carddisp.pl?gene=TBXA2R
TNFRSF11B	TNF Receptor Superfamily Member 11b	Protein Coding	50	GC08M118923	0.450165957212448	https://www.genecards.org/cgi-bin/carddisp.pl?gene=TNFRSF11B
CD34	CD34 Molecule	Protein Coding	48	GC01M207880	0.426135897636414	https://www.genecards.org/cgi-bin/carddisp.pl?gene=CD34
PGF	Placental Growth Factor	Protein Coding	46	GC14M074941	0.426135897636414	https://www.genecards.org/cgi-bin/carddisp.pl?gene=PGF
FGF1	Fibroblast Growth Factor 1	Protein Coding	50	GC05M142555	0.39052140712738	https://www.genecards.org/cgi-bin/carddisp.pl?gene=FGF1
FOSL1	FOS Like 1, AP-1 Transcription Factor Subunit	Protein Coding	47	GC11M097091	0.39052140712738	https://www.genecards.org/cgi-bin/carddisp.pl?gene=FOSL1
KRIT1	KRIT1 Ankyrin Repeat Containing	Protein Coding	44	GC07M092198	0.39052140712738	https://www.genecards.org/cgi-bin/carddisp.pl?gene=KRIT1
STAT1	Signal Transducer And Activator Of Transcription 1	Protein Coding	55	GC02M190908	0.380369007587433	https://www.genecards.org/cgi-bin/carddisp.pl?gene=STAT1
JAG1	Jagged Canonical Notch Ligand 1	Protein Coding	54	GC20M010637	0.380369007587433	https://www.genecards.org/cgi-bin/carddisp.pl?gene=JAG1
TLR3	Toll Like Receptor 3	Protein Coding	54	GC04P186059	0.380369007587433	https://www.genecards.org/cgi-bin/carddisp.pl?gene=TLR3
BRD4	Bromodomain Containing 4	Protein Coding	51	GC19M015236	0.380369007587433	https://www.genecards.org/cgi-bin/carddisp.pl?gene=BRD4
MEF2C	Myocyte Enhancer Factor 2C	Protein Coding	51	GC05M088718	0.380369007587433	https://www.genecards.org/cgi-bin/carddisp.pl?gene=MEF2C
MTAP	Methylthioadenosine Phosphorylase	Protein Coding	51	GC09P021792	0.380369007587433	https://www.genecards.org/cgi-bin/carddisp.pl?gene=MTAP
DLL4	Delta Like Canonical Notch Ligand 4	Protein Coding	50	GC15P040929	0.380369007587433	https://www.genecards.org/cgi-bin/carddisp.pl?gene=DLL4
CCN2	Cellular Communication Network Factor 2	Protein Coding	48	GC06M131948	0.380369007587433	https://www.genecards.org/cgi-bin/carddisp.pl?gene=CCN2
MAGEA3	MAGE Family Member A3	Protein Coding	39	GC0XP152698	0.380369007587433	https://www.genecards.org/cgi-bin/carddisp.pl?gene=MAGEA3
LAMTOR5	Late Endosomal/Lysosomal Adaptor, MAPK And MTOR Activator 5	Protein Coding	38	GC01M110401	0.380369007587433	https://www.genecards.org/cgi-bin/carddisp.pl?gene=LAMTOR5
MIR7-3	MicroRNA 7-3	RNA Gene	20	GC19P004770	0.380369007587433	https://www.genecards.org/cgi-bin/carddisp.pl?gene=MIR7-3
MIR7-2	MicroRNA 7-2	RNA Gene	19	GC15P088611	0.380369007587433	https://www.genecards.org/cgi-bin/carddisp.pl?gene=MIR7-2
MIR7-1	MicroRNA 7-1	RNA Gene	18	GC09M095071	0.380369007587433	https://www.genecards.org/cgi-bin/carddisp.pl?gene=MIR7-1
PTEN	Phosphatase And Tensin Homolog	Protein Coding	54	GC10P093576	0.360443532466888	https://www.genecards.org/cgi-bin/carddisp.pl?gene=PTEN
GNAS	GNAS Complex Locus	Protein Coding	52	GC20P058839	0.360443532466888	https://www.genecards.org/cgi-bin/carddisp.pl?gene=GNAS
S1PR1	Sphingosine-1-Phosphate Receptor 1	Protein Coding	47	GC01P101236	0.360443532466888	https://www.genecards.org/cgi-bin/carddisp.pl?gene=S1PR1
IGFBP3	Insulin Like Growth Factor Binding Protein 3	Protein Coding	50	GC07M045912	0.328606069087982	https://www.genecards.org/cgi-bin/carddisp.pl?gene=IGFBP3
SLC9A3R1	SLC9A3 Regulator 1	Protein Coding	48	GC17P074749	0.328606069087982	https://www.genecards.org/cgi-bin/carddisp.pl?gene=SLC9A3R1
MIR126	MicroRNA 126	RNA Gene	24	GC09P136670	0.328606069087982	https://www.genecards.org/cgi-bin/carddisp.pl?gene=MIR126
FGFR2	Fibroblast Growth Factor Receptor 2	Protein Coding	58	GC10M121478	0.320724427700043	https://www.genecards.org/cgi-bin/carddisp.pl?gene=FGFR2
PARP1	Poly(ADP-Ribose) Polymerase 1	Protein Coding	53	GC01M226360	0.320724427700043	https://www.genecards.org/cgi-bin/carddisp.pl?gene=PARP1
EEF2	Eukaryotic Translation Elongation Factor 2	Protein Coding	51	GC19M003976	0.320724427700043	https://www.genecards.org/cgi-bin/carddisp.pl?gene=EEF2
DCN	Decorin	Protein Coding	50	GC12M091140	0.320724427700043	https://www.genecards.org/cgi-bin/carddisp.pl?gene=DCN
CNP	2',3'-Cyclic Nucleotide 3' Phosphodiesterase	Protein Coding	45	GC17P041966	0.320724427700043	https://www.genecards.org/cgi-bin/carddisp.pl?gene=CNP
MIR26B	MicroRNA 26b	RNA Gene	24	GC02P218402	0.320724427700043	https://www.genecards.org/cgi-bin/carddisp.pl?gene=MIR26B
PLG	Plasminogen	Protein Coding	52	GC06P160702	0.268961489200592	https://www.genecards.org/cgi-bin/carddisp.pl?gene=PLG
KRT18	Keratin 18	Protein Coding	51	GC12P052948	0.268961489200592	https://www.genecards.org/cgi-bin/carddisp.pl?gene=KRT18
TPM3	Tropomyosin 3	Protein Coding	50	GC01M154127	0.268961489200592	https://www.genecards.org/cgi-bin/carddisp.pl?gene=TPM3
TYMP	Thymidine Phosphorylase	Protein Coding	50	GC22M050525	0.268961489200592	https://www.genecards.org/cgi-bin/carddisp.pl?gene=TYMP
ATRX	ATRX Chromatin Remodeler	Protein Coding	49	GC0XM077504	0.268961489200592	https://www.genecards.org/cgi-bin/carddisp.pl?gene=ATRX
PTGER3	Prostaglandin E Receptor 3	Protein Coding	49	GC01M070852	0.268961489200592	https://www.genecards.org/cgi-bin/carddisp.pl?gene=PTGER3
ACSL4	Acyl-CoA Synthetase Long Chain Family Member 4	Protein Coding	48	GC0XM109624	0.268961489200592	https://www.genecards.org/cgi-bin/carddisp.pl?gene=ACSL4
ARG2	Arginase 2	Protein Coding	48	GC14P067619	0.268961489200592	https://www.genecards.org/cgi-bin/carddisp.pl?gene=ARG2
F3	Coagulation Factor III, Tissue Factor	Protein Coding	48	GC01M094599	0.268961489200592	https://www.genecards.org/cgi-bin/carddisp.pl?gene=F3
FZD7	Frizzled Class Receptor 7	Protein Coding	48	GC02P202034	0.268961489200592	https://www.genecards.org/cgi-bin/carddisp.pl?gene=FZD7
IL17F	Interleukin 17F	Protein Coding	48	GC06M069573	0.268961489200592	https://www.genecards.org/cgi-bin/carddisp.pl?gene=IL17F
NR3C2	Nuclear Receptor Subfamily 3 Group C Member 2	Protein Coding	48	GC04M148078	0.268961489200592	https://www.genecards.org/cgi-bin/carddisp.pl?gene=NR3C2
PTGER4	Prostaglandin E Receptor 4	Protein Coding	48	GC05P040679	0.268961489200592	https://www.genecards.org/cgi-bin/carddisp.pl?gene=PTGER4
ANTXR1	ANTXR Cell Adhesion Molecule 1	Protein Coding	47	GC02P068977	0.268961489200592	https://www.genecards.org/cgi-bin/carddisp.pl?gene=ANTXR1
CD274	CD274 Molecule	Protein Coding	47	GC09P005450	0.268961489200592	https://www.genecards.org/cgi-bin/carddisp.pl?gene=CD274
EFEMP1	EGF Containing Fibulin Extracellular Matrix Protein 1	Protein Coding	47	GC02M055865	0.268961489200592	https://www.genecards.org/cgi-bin/carddisp.pl?gene=EFEMP1
S100A10	S100 Calcium Binding Protein A10	Protein Coding	47	GC01M152488	0.268961489200592	https://www.genecards.org/cgi-bin/carddisp.pl?gene=S100A10
TJP2	Tight Junction Protein 2	Protein Coding	47	GC09P069121	0.268961489200592	https://www.genecards.org/cgi-bin/carddisp.pl?gene=TJP2
BMP6	Bone Morphogenetic Protein 6	Protein Coding	46	GC06P007726	0.268961489200592	https://www.genecards.org/cgi-bin/carddisp.pl?gene=BMP6
DHX38	DEAH-Box Helicase 38	Protein Coding	46	GC16P072237	0.268961489200592	https://www.genecards.org/cgi-bin/carddisp.pl?gene=DHX38
DROSHA	Drosha Ribonuclease III	Protein Coding	46	GC05M031401	0.268961489200592	https://www.genecards.org/cgi-bin/carddisp.pl?gene=DROSHA
ADAMTSL1	ADAMTS Like 1	Protein Coding	45	GC09P017906	0.268961489200592	https://www.genecards.org/cgi-bin/carddisp.pl?gene=ADAMTSL1
AGPS	Alkylglycerone Phosphate Synthase	Protein Coding	45	GC02P177392	0.268961489200592	https://www.genecards.org/cgi-bin/carddisp.pl?gene=AGPS
FMOD	Fibromodulin	Protein Coding	45	GC01M203340	0.268961489200592	https://www.genecards.org/cgi-bin/carddisp.pl?gene=FMOD
DGCR8	DGCR8 Microprocessor Complex Subunit	Protein Coding	44	GC22P020080	0.268961489200592	https://www.genecards.org/cgi-bin/carddisp.pl?gene=DGCR8
KHSRP	KH-Type Splicing Regulatory Protein	Protein Coding	44	GC19M006413	0.268961489200592	https://www.genecards.org/cgi-bin/carddisp.pl?gene=KHSRP
RAB10	RAB10, Member RAS Oncogene Family	Protein Coding	44	GC02P026033	0.268961489200592	https://www.genecards.org/cgi-bin/carddisp.pl?gene=RAB10
RBCK1	RANBP2-Type And C3HC4-Type Zinc Finger Containing 1	Protein Coding	44	GC20P000407	0.268961489200592	https://www.genecards.org/cgi-bin/carddisp.pl?gene=RBCK1
SMAD5	SMAD Family Member 5	Protein Coding	44	GC05P136132	0.268961489200592	https://www.genecards.org/cgi-bin/carddisp.pl?gene=SMAD5
SVIL	Supervillin	Protein Coding	44	GC10M033306	0.268961489200592	https://www.genecards.org/cgi-bin/carddisp.pl?gene=SVIL
TUBB6	Tubulin Beta 6 Class V	Protein Coding	44	GC18P012307	0.268961489200592	https://www.genecards.org/cgi-bin/carddisp.pl?gene=TUBB6
HTATIP2	HIV-1 Tat Interactive Protein 2	Protein Coding	42	GC11P020363	0.268961489200592	https://www.genecards.org/cgi-bin/carddisp.pl?gene=HTATIP2
UTS2	Urotensin 2	Protein Coding	42	GC01M007843	0.268961489200592	https://www.genecards.org/cgi-bin/carddisp.pl?gene=UTS2
ESYT1	Extended Synaptotagmin 1	Protein Coding	41	GC12P057361	0.268961489200592	https://www.genecards.org/cgi-bin/carddisp.pl?gene=ESYT1
PANK4	Pantothenate Kinase 4 (Inactive)	Protein Coding	41	GC01M002508	0.268961489200592	https://www.genecards.org/cgi-bin/carddisp.pl?gene=PANK4
RAB18	RAB18, Member RAS Oncogene Family	Protein Coding	41	GC10P027504	0.268961489200592	https://www.genecards.org/cgi-bin/carddisp.pl?gene=RAB18
RGS3	Regulator Of G Protein Signaling 3	Protein Coding	41	GC09P119251	0.268961489200592	https://www.genecards.org/cgi-bin/carddisp.pl?gene=RGS3
ASB10	Ankyrin Repeat And SOCS Box Containing 10	Protein Coding	40	GC07M151175	0.268961489200592	https://www.genecards.org/cgi-bin/carddisp.pl?gene=ASB10
COX7A2	Cytochrome C Oxidase Subunit 7A2	Protein Coding	40	GC06M075237	0.268961489200592	https://www.genecards.org/cgi-bin/carddisp.pl?gene=COX7A2
IRX1	Iroquois Homeobox 1	Protein Coding	40	GC05P003596	0.268961489200592	https://www.genecards.org/cgi-bin/carddisp.pl?gene=IRX1
TMEM98	Transmembrane Protein 98	Protein Coding	40	GC17P032927	0.268961489200592	https://www.genecards.org/cgi-bin/carddisp.pl?gene=TMEM98
BAG6	BAG Cochaperone 6	Protein Coding	39	GC06M031639	0.268961489200592	https://www.genecards.org/cgi-bin/carddisp.pl?gene=BAG6
DTX3L	Deltex E3 Ubiquitin Ligase 3L	Protein Coding	39	GC03P122564	0.268961489200592	https://www.genecards.org/cgi-bin/carddisp.pl?gene=DTX3L
ATP5IF1	ATP Synthase Inhibitory Factor Subunit 1	Protein Coding	38	GC01P028262	0.268961489200592	https://www.genecards.org/cgi-bin/carddisp.pl?gene=ATP5IF1
TRIM35	Tripartite Motif Containing 35	Protein Coding	38	GC08M027284	0.268961489200592	https://www.genecards.org/cgi-bin/carddisp.pl?gene=TRIM35
NUPR1	Nuclear Protein 1, Transcriptional Regulator	Protein Coding	37	GC16M028532	0.268961489200592	https://www.genecards.org/cgi-bin/carddisp.pl?gene=NUPR1
RNF182	Ring Finger Protein 182	Protein Coding	37	GC06P013924	0.268961489200592	https://www.genecards.org/cgi-bin/carddisp.pl?gene=RNF182
MT-CO2	Mitochondrially Encoded Cytochrome C Oxidase II	Protein Coding	35	GCMTP007587	0.268961489200592	https://www.genecards.org/cgi-bin/carddisp.pl?gene=MT-CO2
BEX2	Brain Expressed X-Linked 2	Protein Coding	34	GC0XM103309	0.268961489200592	https://www.genecards.org/cgi-bin/carddisp.pl?gene=BEX2
TRIM51	Tripartite Motif-Containing 51	Protein Coding	30	GC11P055883	0.268961489200592	https://www.genecards.org/cgi-bin/carddisp.pl?gene=TRIM51
MIR186	MicroRNA 186	RNA Gene	22	GC01M071067	0.268961489200592	https://www.genecards.org/cgi-bin/carddisp.pl?gene=MIR186
MIR615	MicroRNA 615	RNA Gene	22	GC12P054033	0.268961489200592	https://www.genecards.org/cgi-bin/carddisp.pl?gene=MIR615
MIRLET7A3	MicroRNA Let-7a-3	RNA Gene	21	GC22P046112	0.268961489200592	https://www.genecards.org/cgi-bin/carddisp.pl?gene=MIRLET7A3
AFAP1-AS1	AFAP1 Antisense RNA 1	RNA Gene	20	GC04P007756	0.268961489200592	https://www.genecards.org/cgi-bin/carddisp.pl?gene=AFAP1-AS1
