# Supplementary material for: RUNX1-BMP2 promotes vasculogenic mimicry in laryngeal squamous cell carcinoma via activation of the PI3K-AKT signaling pathway
Source: Cell Commun Signal. 2024 Apr 12;22:227. doi: 10.1186/s12964-024-01605-x (PMC11010429; doi:10.1186/s12964-024-01605-x)
Supplement: Supplementary file 6 — Additional file 6: Table S4. Differentially expressed VM-related genes (VMDEGs) between normal and tumor samples. [file 12964_2024_1605_MOESM6_ESM.xls]

gene	conMean	treatMean	logFC	pValue	fdr
CDH5	8.53783333333333	13.4514783783784	0.655822835025799	0.00121753326352562	0.00294711322666482
VEGFA	12.730375	36.9772675675676	1.53836370335293	2.4981702259831e-05	0.000117641107005386
HIF1A	82.541325	208.465935135135	1.33662315336412	3.46476435353659e-06	2.52739826996894e-05
EPHA2	334.808366666667	137.554501801802	-1.28333222435932	1.25165062945744e-05	7.36767075066993e-05
MMP2	69.8142916666667	265.012000900901	1.92446338715641	2.0664860893793e-05	0.000102926903297931
TWIST1	4.70575	15.5393405405405	1.72342869748562	0.00011086475283361	0.000388026634917635
LAMC2	87.70075	814.49856036036	3.21525106327897	3.06045176907328e-06	2.47705315059369e-05
MMP9	4.63319166666667	184.409765765766	5.31476488293131	4.77682517374255e-08	6.1859885999966e-06
FLT1	3.89293333333333	10.2818045045045	1.4011639426531	2.14669729769658e-05	0.000102961962982114
KDR	5.60959166666667	10.6709837837838	0.927725524708612	0.00629811871443368	0.0131549415083736
VIM	83.29185	171.178018918919	1.03925021445908	0.000497818383081044	0.00132922640430918
EPOR	1.189975	3.54090810810811	1.57318813961262	1.26154597444829e-06	1.48328797317588e-05
EGFR	60.144325	167.738090990991	1.47970982064154	0.0109490227981081	0.020699247479635
EPO	0.107425	1.94185135135135	4.17603108450776	8.77876494079893e-06	5.68425029916731e-05
NOS3	2.41215833333333	5.18142432432432	1.10302412718553	0.00107991150035517	0.00271550561739795
PTK2	15.9711833333333	32.2737684684685	1.01489083637912	1.91454327457576e-05	0.000101197287370433
CXCL8	28.7749333333333	167.761074774775	2.54352351832522	0.000103370584950985	0.00037708424651134
TGFB1	38.4111583333333	141.572886486486	1.88194761648718	8.86294892196734e-08	7.25579580048262e-06
AKT1	23.9934416666667	38.4813216216216	0.681518233092508	0.00011086475283361	0.000388026634917635
NRP1	9.52754166666667	17.8006171171171	0.901751340359542	0.00133119015943284	0.00313434773902823
MMP14	131.579016666667	483.018030630631	1.87614760843013	1.01691624489967e-06	1.38621740752113e-05
ENG	30.561725	67.2665855855856	1.13816405370804	1.64198000491652e-05	9.04835789943359e-05
MALAT1	22.26775	46.1620063063063	1.0517501368981	0.00121753326352562	0.00294711322666482
DKK1	10.973	30.1902603603604	1.46012518858541	0.0281743390600611	0.046776627029204
SPP1	7.929625	399.040288288288	5.65313796130392	2.14092626056117e-07	7.92142716407633e-06
PXN	11.6427666666667	29.704572972973	1.35125112267403	3.01478747130711e-05	0.000132344060181109
SNAI2	21.7112666666667	75.8846198198198	1.80536361469428	7.49790264558107e-07	1.14232752070912e-05
TNC	95.3646666666667	494.765455855856	2.37521803509865	0.000372779003618447	0.00101631328354924
MMP13	3.668225	249.797552252252	6.08953339687578	1.64198000491652e-05	9.04835789943359e-05
GLI1	0.619633333333333	6.32807657657658	3.35228039661231	7.79130155014628e-05	0.000296756926689395
TIE1	4.92030833333333	8.79144774774775	0.837352037848354	0.000601836518936385	0.00157450160004569
PRKCA	3.16931666666667	7.38253063063063	1.21994362141696	0.00273477202508282	0.00615918221301261
ROCK1	12.5775583333333	19.6732945945946	0.645386698536785	0.0226025179037798	0.0382617786737187
LOXL2	5.35795	45.5396846846847	3.08737127910448	4.21880371473306e-07	8.53335852018199e-06
POU5F1	1.04014166666667	2.30984504504505	1.15101603637336	0.0123597513209965	0.0228655399438435
CLDN4	522.137	169.090565765766	-1.62663222716316	2.14669729769658e-05	0.000102961962982114
AR	2.844725	1.09152702702703	-1.38194134074154	0.000185752501172027	0.00057273687861375
HOXA-AS2	2.949	1.48414144144144	-0.990597232366584	5.6386557279527e-05	0.000228189348990586
PLAUR	11.4088666666667	51.6543468468468	2.1787342763286	5.50934223295685e-07	9.51279758890549e-06
BMI1	11.3307333333333	19.4403387387387	0.778812120987332	0.00114681566908965	0.00282881198375447
COL4A2	7.10984166666667	96.4732756756757	3.76224001577621	2.544008026431e-08	6.1859885999966e-06
VCAN	6.57006666666667	34.7489387387387	2.40298900260696	8.66723111992111e-05	0.000320687551437081
LGALS1	192.024075	1025.39391981982	2.41681914311124	9.32448110568859e-07	1.34168922576297e-05
CCNE2	1.52426666666667	2.84443873873874	0.900028688922683	0.00237604773939842	0.00549461039735885
KRT14	3775.74065833333	14250.6684774775	1.91619801569774	0.00111289880263099	0.00277154605655218
CD177	3.87376666666667	41.3872972972973	3.41737907769427	0.0142633793614197	0.0249609138824845
CEACAM6	745.0563	143.116645945946	-2.38015796442098	3.61056895709848e-06	2.52739826996894e-05
IGF1R	17.6689333333333	39.1738207207207	1.14867489722981	0.000146278305200008	0.000473576013085026
HNRNPD	69.7659833333333	107.788351351351	0.627605594726627	3.49962330370405e-05	0.000151067072609891
TEAD4	20.57515	46.6692216216216	1.18156845690135	2.59423512371871e-05	0.000117878402990026
ZHX2	21.5668083333333	34.4826675675676	0.67705869693702	0.0109490227981081	0.020699247479635
PVT1	0.613441666666667	1.92961711711712	1.65331654325778	3.85735417596884e-07	8.53335852018199e-06
TGM2	21.2658333333333	48.5141324324324	1.18986768326573	0.0101730029678169	0.0198105847268013
LGALS3	578.567325	329.673301801802	-0.811447791536699	8.66723111992111e-05	0.000320687551437081
TAGLN	11.9562083333333	41.2652297297297	1.78716673122281	0.000127416758678214	0.00042858364282672
FLT4	1.99875833333333	3.37042792792793	0.75382772679228	0.00772971925630029	0.0156406038076701
PIK3CG	1.166575	3.15514684684685	1.43542809041143	0.00447400662184997	0.00942087573218815
FOXM1	13.1272166666667	56.7770378378378	2.11274652561206	6.01855646991837e-07	9.74253828568036e-06
AXL	14.7564666666667	30.5474099099099	1.04970274083515	0.0129676764775997	0.023323806997905
CAV1	71.413875	302.806671171171	2.08412068208234	0.000107055808800304	0.000385103534434427
NOTCH4	2.08921666666667	5.75226126126126	1.46116708493011	5.24368987237446e-05	0.000219050915636288
BSG	316.771233333333	517.421107207207	0.70789758004215	0.000277599212457352	0.000790090066224771
RHOC	42.23565	88.3179108108108	1.06424479104688	3.01478747130711e-05	0.000132344060181109
MACC1	22.0153083333333	6.82944054054054	-1.6886677453001	1.56228159018362e-06	1.56377835157854e-05
PIK3CA	4.75178333333333	10.1688828828829	1.09762023827507	0.000192149199261218	0.000585489913043005
HSP90B1	245.872641666667	575.805066666667	1.22766926893504	4.6126262271254e-07	8.53335852018199e-06
EFNA1	89.0082666666667	186.37503963964	1.06619742124836	5.6386557279527e-05	0.000228189348990586
HMGA2	0.532491666666667	8.92816306306306	4.0675325237561	1.26154597444829e-06	1.48328797317588e-05
TFPI2	1.86318333333333	25.298809009009	3.76322792427926	0.0106846946836172	0.020498784615236
SOX7	30.7972916666667	17.4029864864865	-0.823468580085352	0.000212608712868865	0.000625746098102682
WNT3A	3.53379166666667	8.55724594594595	1.27592956717517	0.00753608979427223	0.0154908512437818
STMN1	36.2597416666667	92.1611756756757	1.34579047436974	3.32461510551532e-06	2.52739826996894e-05
CDK5	12.8479333333333	22.5388522522523	0.81087773892335	0.000141330706810308	0.000463350038783162
FZD2	1.391375	8.33421981981982	2.58253584850963	1.48141019803526e-07	7.67370482582265e-06
CYSLTR2	0.242833333333333	1.25683513513514	2.3717570405217	3.63192648933707e-05	0.000154208026350541
ZEB2	1.741725	2.95579279279279	0.763028281520471	0.00323022472611795	0.00721231210400473
DSG2	44.0657	137.196290990991	1.63851345159707	0.0007036142391353	0.00180431770233706
UBE2C	42.2663666666667	140.317435135135	1.73111227731748	3.08014260025046e-07	8.53335852018199e-06
CHI3L1	11.23975	66.1599045045045	2.55734720532921	0.00107991150035517	0.00271550561739795
NOX4	0.449558333333333	3.37591171171171	2.90869694180458	3.22239971960577e-07	8.53335852018199e-06
LGR5	0.30545	9.25568108108108	4.92133100946458	0.00066112144711598	0.00171230454803039
POSTN	10.7060416666667	210.921320720721	4.30020785785576	3.85752021981748e-07	8.53335852018199e-06
NEDD9	8.34865	17.0500576576577	1.03016178423	0.0132814438740078	0.0237234066439174
PRRX1	12.117425	29.9346351351351	1.30473253267652	0.00173350271872238	0.00404483967701889
TWIST2	6.45591666666667	15.3772891891892	1.25210733637715	0.000338097622324621	0.000931566853000817
MTDH	53.2043333333333	84.7034306306306	0.670876648608498	0.000316679648915161	0.000881935796441147
WWTR1	23.360675	38.455163963964	0.719095382880554	0.0139291755758644	0.024541880776523
SLPI	11053.8434166667	2740.50056936937	-2.01203674176281	0.0106846946836172	0.020498784615236
YBX1	311.298066666667	503.062356756757	0.692440622510377	1.11303067811782e-05	6.86368918172656e-05
COL16A1	8.20975833333333	43.4581990990991	2.40421673087557	2.38335304934515e-06	2.05762813260131e-05
XAF1	2.19479166666667	6.17234504504504	1.49173471016799	0.0036045822680077	0.00791175260520334
CLDN15	2.49991666666667	7.09035675675676	1.50397821535116	1.11303067811782e-05	6.86368918172656e-05
PHLDB2	5.74075	30.1570423423423	2.39318380780531	1.93132018586962e-06	1.72486871772494e-05
TP53INP1	12.950375	22.4535234234234	0.79394797730821	0.00813030234579891	0.0163236302911777
CIP2A	3.99121666666667	14.0580063063063	1.81649150317391	4.6126262271254e-07	8.53335852018199e-06
PTPN1	52.464775	83.4441279279279	0.669461410602346	0.00017956070041976	0.000560315920586962
IGF2BP2	9.54348333333333	65.5108963963964	2.77914704399311	1.37447534193904e-06	1.48328797317588e-05
ITGB1	37.79875	81.3403423423423	1.10563253728828	0.00125438289671358	0.00300819602082238
CD44	178.070708333333	347.869512612613	0.96609602583743	0.000268561114333061	0.00077285920680292
UBE2I	11.3479166666667	18.2860099099099	0.688312845497926	1.63019364836373e-06	1.56377835157854e-05
PDGFRB	15.4436083333333	67.7489855855856	2.13318947342234	4.25480443091908e-06	2.89998512528432e-05
ICAM1	26.3014666666667	75.2919891891892	1.51735312348086	0.000127416758678214	0.00042858364282672
BAX	34.74055	71.0290963963964	1.03178953758895	1.12058622401276e-07	7.25579580048262e-06
BMP2	8.221925	24.6614153153153	1.58470748131094	0.00772971925630029	0.0156406038076701
VCAM1	4.94984166666667	18.5060216216216	1.90254049880313	0.0168073513062535	0.028828503233905
VASP	60.014475	108.902321621622	0.859652296275396	1.4622692855109e-05	8.41617210994051e-05
EZH2	12.169025	22.150136036036	0.8641019773277	0.00435580649852475	0.00924716297637631
NEU1	21.3171916666667	45.6031162162162	1.09711502249266	1.10872481689917e-06	1.43579863788443e-05
UHRF1	7.32489166666667	21.5554405405405	1.55717272027655	1.25165062945744e-05	7.36767075066993e-05
CXCR3	2.04559166666667	5.07957747747748	1.31219030923482	0.0160427055327592	0.0278863136441922
TBXA2R	0.546416666666667	2.0069981981982	1.87696592736707	1.63006793851874e-06	1.56377835157854e-05
TNFRSF11B	1.51371666666667	4.83032612612613	1.67402540700071	0.00412786005680722	0.00883566739432289
PGF	3.9519	30.5641747747748	2.95122326908418	1.95345612501515e-07	7.92142716407633e-06
KRIT1	1.691275	3.02590990990991	0.839257775076633	0.000286921753279811	0.000807747109776859
STAT1	47.4955833333333	148.456336936937	1.64417340984576	6.51465815660184e-05	0.000251835292919385
JAG1	55.2409333333333	143.508138738739	1.37732295816611	2.0664860893793e-05	0.000102926903297931
TLR3	10.0694583333333	3.84821531531532	-1.38772465035407	3.61043865528833e-06	2.52739826996894e-05
BRD4	21.817925	36.5769666666667	0.745421536870132	6.06169077284257e-05	0.000237875440934277
DLL4	2.74445	7.88198468468469	1.52204189052134	5.65577886532518e-06	3.75601724645954e-05
MAGEA3	0.0698833333333333	45.369663963964	9.34256383454028	0.000173071704234893	0.00054819300567616
IGFBP3	149.114675	311.901159459459	1.06466666951514	0.011495171210637	0.0215742706054709
MIR126	0.184525	0.762903603603604	2.04768448721367	0.0201733629281787	0.0343743486736729
PARP1	18.6451333333333	40.0910774774775	1.10448207749598	1.70093857595252e-06	1.57336818275608e-05
TYMP	55.85	239.309034234234	2.09924567573929	2.48521480498385e-06	2.07635688545425e-05
ACSL4	22.0793333333333	38.1053621621622	0.787297415300732	0.0120653631952746	0.0224815040832814
ARG2	16.8009083333333	10.7255612612613	-0.647486088810522	0.00992543265413645	0.0194749019501617
F3	357.835666666667	179.844292792793	-0.992548815264835	0.0300614923941137	0.0495918887265952
FZD7	11.7411333333333	45.9841540540541	1.96956512634864	0.00133119015943284	0.00313434773902823
NR3C2	4.06755	1.15398288288288	-1.8175382556732	1.98913356929074e-05	0.000102926903297931
ANTXR1	22.0283666666667	66.3485189189189	1.59070173328595	0.000173559175542259	0.00054819300567616
CD274	4.01175833333333	13.6772234234234	1.76946877595683	0.0128131211404971	0.023323806997905
DROSHA	15.8480583333333	27.3646432432432	0.788006952443468	0.000205573403175758	0.000619110597936294
AGPS	15.3472666666667	25.8791198198198	0.753806814477292	0.00022736291677768	0.000661651634218192
FMOD	33.38005	71.1950009009009	1.09278982732	0.00412786005680722	0.00883566739432289
KHSRP	99.1327833333333	166.319651351351	0.746524496598668	0.000123073137546168	0.0004250125683261
RBCK1	33.048225	57.4520558558559	0.797785731437314	1.84262179284e-05	9.9424800905325e-05
HTATIP2	38.2907833333333	81.9029234234234	1.09691777358824	3.18991164445035e-06	2.5035973209474e-05
ESYT1	57.8122833333333	96.4533792792793	0.738455730857052	0.000141330706810308	0.000463350038783162
RGS3	5.13981666666667	10.0591900900901	0.968725346437415	6.06169077284257e-05	0.000237875440934277
DTX3L	42.0328833333333	72.6830261261261	0.790100062241065	0.00265929559679527	0.00604173297868399
AFAP1-AS1	0.0398333333333333	6.02728198198198	7.24138753920674	1.37442161686074e-06	1.48328797317588e-05
