# Supplementary material for: RUNX1-BMP2 promotes vasculogenic mimicry in laryngeal squamous cell carcinoma via activation of the PI3K-AKT signaling pathway
Source: Cell Commun Signal. 2024 Apr 12;22:227. doi: 10.1186/s12964-024-01605-x (PMC11010429; doi:10.1186/s12964-024-01605-x)
Supplement: Supplementary file 9 — Additional file 9: Table S5. Samples and clinical information in training and testing sets. [file 12964_2024_1605_MOESM9_ESM.xlsx]

## Sheet: cliStat.result
Covariates	Type	Total	Test	Train	Pvalue			Train		Test
Age	<=65	73(65.77%)	37(67.27%)	36(64.29%)	0.8953			TCGA-CN-5360		TCGA-CR-7402
Age	>65	38(34.23%)	18(32.73%)	20(35.71%)				TCGA-CN-A497		TCGA-CV-7410
Gender	FEMALE	20(18.02%)	9(16.36%)	11(19.64%)	0.8395			TCGA-CV-7177		TCGA-CV-5430
Gender	MALE	91(81.98%)	46(83.64%)	45(80.36%)				TCGA-CV-7430		TCGA-CV-5444
Grade	G1	8(7.21%)	5(9.09%)	3(5.36%)	0.4535			TCGA-F7-A50I		TCGA-CV-A461
Grade	G2	70(63.06%)	37(67.27%)	33(58.93%)				TCGA-D6-6517		TCGA-CN-5363
Grade	G3	29(26.13%)	12(21.82%)	17(30.36%)				TCGA-CR-7388		TCGA-CV-7248
Grade	unknow	4(3.6%)	1(1.82%)	3(5.36%)				TCGA-BA-5555		TCGA-UF-A7JH
Stage	Stage I	2(1.8%)	2(3.64%)	0(0%)	0.5314			TCGA-CV-7421		TCGA-CV-6962
Stage	Stage II	9(8.11%)	3(5.45%)	6(10.71%)				TCGA-CV-A45Z		TCGA-QK-A8ZB
Stage	Stage III	14(12.61%)	6(10.91%)	8(14.29%)				TCGA-CV-5443		TCGA-CV-7089
Stage	Stage IVA	68(61.26%)	34(61.82%)	34(60.71%)				TCGA-CV-5978		TCGA-BA-6868
Stage	Stage IVB	2(1.8%)	1(1.82%)	1(1.79%)				TCGA-CV-7437		TCGA-CV-5432
Stage	Stage IVC	1(0.9%)	0(0%)	1(1.79%)				TCGA-UF-A7JF		TCGA-KU-A66S
Stage	unknow	15(13.51%)	9(16.36%)	6(10.71%)				TCGA-D6-6826		TCGA-QK-AA3J
T	T1	7(6.31%)	3(5.45%)	4(7.14%)	0.491			TCGA-CN-A6V3		TCGA-CN-4722
T	T2	12(10.81%)	4(7.27%)	8(14.29%)				TCGA-HD-7229		TCGA-BA-6869
T	T3	25(22.52%)	10(18.18%)	15(26.79%)				TCGA-CN-6021		TCGA-CN-A63T
T	T4	54(48.65%)	29(52.73%)	25(44.64%)				TCGA-CR-7371		TCGA-CV-7250
T	unknow	13(11.71%)	9(16.36%)	4(7.14%)				TCGA-CN-6989		TCGA-D6-8568
M	M0	40(36.04%)	17(30.91%)	23(41.07%)	1			TCGA-CR-7399		TCGA-BA-4076
M	M1	1(0.9%)	0(0%)	1(1.79%)				TCGA-CV-A45W		TCGA-CN-4738
M	unknow	70(63.06%)	38(69.09%)	32(57.14%)				TCGA-CV-7418		TCGA-CN-4727
N	N0	39(35.14%)	24(43.64%)	15(26.79%)	0.2172			TCGA-CR-7398		TCGA-CN-6997
N	N1	12(10.81%)	5(9.09%)	7(12.5%)				TCGA-CV-5441		TCGA-CR-7370
N	N2	39(35.14%)	15(27.27%)	24(42.86%)				TCGA-CV-7247		TCGA-CV-5434
N	N3	2(1.8%)	1(1.82%)	1(1.79%)				TCGA-D6-A6EQ		TCGA-CV-A6K1
N	unknow	19(17.12%)	10(18.18%)	9(16.07%)				TCGA-BA-A6DI		TCGA-CV-6935
								TCGA-BB-4217		TCGA-UF-A718
								TCGA-F7-A623		TCGA-CV-7245
								TCGA-QK-A8Z8		TCGA-UF-A7JJ
								TCGA-CV-7440		TCGA-F7-7848
								TCGA-CV-5440		TCGA-CR-7374
								TCGA-TN-A7HJ		TCGA-CN-A63W
								TCGA-BA-A6DA		TCGA-D6-A6ES
								TCGA-T3-A92M		TCGA-BA-4078
								TCGA-CN-4723		TCGA-CN-5356
								TCGA-CV-7433		TCGA-CN-A641
								TCGA-CN-6992		TCGA-CN-5361
								TCGA-CV-7422		TCGA-BA-6870
								TCGA-CR-7364		TCGA-D6-A74Q
								TCGA-CV-5431		TCGA-CN-6988
								TCGA-F7-A622		TCGA-CV-7261
								TCGA-CV-7415		TCGA-CN-5355
								TCGA-CN-6022		TCGA-D6-6824
								TCGA-CV-7101		TCGA-CN-A49B
								TCGA-CN-6010		TCGA-UF-A7JK
								TCGA-D6-A6EK		TCGA-CN-4735
								TCGA-CN-4739		TCGA-UF-A71D
								TCGA-CV-A45Y		TCGA-CV-7242
								TCGA-CN-6023		TCGA-DQ-5629
								TCGA-CV-A460		TCGA-F7-8298
								TCGA-CR-6474		TCGA-CV-7424
								TCGA-CR-7389		TCGA-UF-A7J9
								TCGA-CN-A63U		TCGA-CN-6012
								TCGA-CV-5435
