# Supplementary material for: RUNX1-BMP2 promotes vasculogenic mimicry in laryngeal squamous cell carcinoma via activation of the PI3K-AKT signaling pathway
Source: Cell Commun Signal. 2024 Apr 12;22:227. doi: 10.1186/s12964-024-01605-x (PMC11010429; doi:10.1186/s12964-024-01605-x)
Supplement: Supplementary file 11 — Additional file 11: Table S6. DEGs between between the high- and low-risk groups. [file 12964_2024_1605_MOESM11_ESM.txt]

gene	lowMean	highMean	logFC	pValue	fdr
STRA8	3.34612181818182	1.00119642857143	-1.74076491895067	0.00391401357338753	0.0247330168961751
AC037198.1	0.66908	1.52378214285714	1.18740602831034	8.24985409180431e-05	0.00205562238202935
FBN2	11.9907072727273	31.8796535714286	1.41071919325928	2.50736826226519e-05	0.00100405553397227
DHDH	6.31635818181818	2.82968928571429	-1.15844933795158	4.20032448258722e-05	0.00134410383442791
AC120036.1	1.70420545454545	0.4455125	-1.93556145763294	0.00149482824400326	0.0132613404070204
TMEM163	0.970245454545455	2.5056	1.36873444341245	0.00262975832888999	0.0189940093351217
AC073365.1	1.98196	0.834914285714286	-1.24722784648792	0.0085820741040168	0.0419984209997108
AL121820.2	3.24315636363636	1.00059107142857	-1.69654609881786	0.00111049989632551	0.0110108115575476
METTL27	4.14783818181818	9.40496071428571	1.18106230555636	6.28606488007545e-05	0.00173898466606057
C11orf16	1.94027454545455	0.766983928571429	-1.3389925528447	0.00414938314088267	0.0256173160179877
JHY	1.22042363636364	2.45684464285714	1.00942460613201	5.82542157719211e-06	0.000430843424402943
FN1	189.040507272727	608.573296428571	1.68673562549576	2.93119164327362e-05	0.00111231816913336
HKDC1	5.95689636363636	2.20493035714286	-1.43382777081459	0.00102980276425842	0.0104907955707023
HS3ST6	19.6519309090909	3.73510535714286	-2.3954502288859	0.00347261045462031	0.0227679771597809
CD164L2	9.57726545454545	3.33561964285714	-1.52165900056017	3.25066800624486e-05	0.00117804208546314
TSGA10IP	2.22567818181818	0.325935714285714	-2.77158565507645	0.000365452453051037	0.00537281821442985
HAS2	5.51307636363636	12.7481035714286	1.20935315541435	0.0001105659427139	0.00242843015997075
ADAMTSL1	0.696925454545455	1.48662321428571	1.09296278761288	0.00281409913554725	0.0197259096077819
PDE3A	1.23930545454545	2.64652857142857	1.09456941335903	1.95318799489154e-05	0.000863213816278895
AKR7A3	3.72844727272727	1.45235178571429	-1.36018399690229	3.5116988514112e-05	0.00123258078813697
SCG2	2.56799818181818	9.4465125	1.87913762688441	4.09464984798291e-05	0.00131902320436356
IQCG	20.05206	7.97426071428571	-1.33032777670852	0.00309785682865963	0.0211026938854558
GDPD5	1.59692	3.46353392857143	1.11695276577667	2.923085045096e-07	8.14914857084258e-05
AC008443.3	2.08788545454545	0.871998214285714	-1.25964547931771	0.00639900654246579	0.0341909321192717
DCSTAMP	0.449429090909091	1.6584875	1.88370272233064	0.00920202661008574	0.043825305368568
SFTA2	7.00529818181818	0.996882142857143	-2.81295160443641	0.00185181657656386	0.0150220754350063
FOXL2	2.38144181818182	6.22564464285714	1.38638792858179	4.41880338158467e-05	0.00138369029259772
DKK1	17.5050454545455	42.6489535714286	1.28473953626938	0.00134793400023479	0.0123746999793562
SLITRK6	8.22415090909091	23.1215482142857	1.49129936102108	2.96930921177948e-05	0.00112384089644792
COL6A3	95.3391054545455	191.232778571429	1.00418983795	0.000907825953083563	0.00966214758876603
CSPG4	28.3583345454545	72.3444017857143	1.35110857412207	0.00193906742160004	0.0154189365570566
IL13RA2	1.61844909090909	4.84963571428571	1.58326439614916	0.00921430913932286	0.043825305368568
AL138689.1	0.728194545454545	1.51993571428571	1.06161446672092	1.63521699886336e-05	0.000781180893959687
UCA1	0.494514545454545	1.86578035714286	1.91569429807568	0.000547752324711166	0.00691656593990685
F2RL1	35.3274654545455	71.3872928571429	1.0148770455053	8.73328155514634e-10	2.53195298846803e-06
LINC02870	6.12698	2.48453214285714	-1.30220193557994	0.00340747562908955	0.0224623768618836
CAVIN2	7.09654545454545	20.2896089285714	1.51555225076947	0.000702984318839405	0.00815236854871681
TREX2	5.89954727272727	2.31834285714286	-1.34751030659401	0.000397465256342572	0.00565422606078697
TENM2	31.7616672727273	73.6134732142857	1.21268319563145	3.03727397239252e-06	0.000295492104052362
IL6	8.20556	18.3637125	1.16218404971886	5.07927936214138e-05	0.00151500480727575
CCBE1	0.419292727272727	1.639575	1.967292185608	1.10695028609343e-07	5.01509441852184e-05
ME3	1.76278	3.54336428571429	1.00726736006319	3.5546676777888e-06	0.000326129510488775
SHISAL1	2.97377272727273	8.50823571428571	1.5165656100422	3.50450068870085e-06	0.000323574789703233
COL17A1	383.893110909091	816.085726785714	1.08801603916289	0.0047695028210717	0.0279122781163728
LINC02185	1.92892363636364	0.384180357142857	-2.32794036798083	0.0112077359301637	0.0498825115270657
TRABD2A	0.61794	1.57209821428571	1.34715268148161	0.00721945338018951	0.0374162303179218
CAVIN4	2.32238545454545	5.41613214285714	1.22165549694698	0.00905755968321171	0.0433900810204352
HBB	22.2631690909091	52.0496589285714	1.22522973952975	0.00604135402402051	0.0328983726266722
GPR173	0.686843636363636	1.57140178571429	1.19399850070291	5.06400266480983e-06	0.000388400966291446
RTP3	1.38952909090909	2.78128392857143	1.00115499151345	0.00501540192205405	0.0289423830661208
SGCD	1.71702909090909	3.625025	1.07807646218564	0.00795167457330755	0.0399402198942017
WNT7A	4.98762545454546	9.99051785714286	1.00220633172654	0.000851958621811654	0.00929293993461018
SRMS	3.98548181818182	1.7117125	-1.21931374059195	0.00184468499887952	0.0150220754350063
AC106865.1	3.90184	0.939289285714286	-2.05451316171281	0.00660670877559213	0.0349152657822151
SERPINE2	32.2705890909091	76.2915642857143	1.24130363006288	3.92917601897001e-08	4.0593225805068e-05
CEL	60.68406	13.1276982142857	-2.20870363174013	0.0073479287707494	0.0379328972438687
TLR4	1.73617090909091	3.6537875	1.07348375692461	0.00250501221159753	0.0183397257673322
ANXA9	23.51514	10.0684696428571	-1.22374550390583	0.00937472276474498	0.0441938150236563
AL133330.1	1.48619090909091	2.98836785714286	1.00773829993961	0.000733812992129203	0.008336708133681
MATN3	2.17014181818182	5.02442142857143	1.21116815136941	8.88306905380254e-05	0.00213193657291261
KLHDC7B	40.3216036363636	16.9169357142857	-1.2530847511747	7.11770369339798e-05	0.00187596786799086
IL31RA	1.16931272727273	3.38680714285714	1.53426501327626	1.28006687006973e-07	5.01509441852184e-05
MMP10	132.468181818182	492.214191071429	1.89364037957186	0.000252489496968171	0.00424604147105639
LAMA3	64.4051745454545	174.186825	1.43538699721646	3.71006202022721e-06	0.000331981845958109
LIN7A	0.795523636363636	1.82155714285714	1.19519555238152	0.0105640739518716	0.0478410762582016
ADAMTS5	1.08345090909091	3.00146964285714	1.47003528975173	1.12269080169831e-06	0.00017131079854125
ZBTB10	2.99036	6.14396785714286	1.03885149207768	1.45563254074803e-07	5.41047418222652e-05
AL162413.1	41.6233	14.62695	-1.50876237889012	0.010195629712654	0.0466218047242951
F3	102.187245454545	256.114607142857	1.32557440049698	0.000137251196241039	0.00281413485248954
AC009065.5	2.45781636363636	0.901321428571429	-1.44726353268175	0.00508465626209314	0.0291959662105707
Z97056.2	2.70047454545455	0.122271428571429	-4.46505371888289	0.000505603859916926	0.00652486360236882
TSHZ3	4.04993272727273	9.12719821428571	1.17227411870232	8.67696987528017e-08	4.65856871526153e-05
CHRDL1	1.71494727272727	4.45610178571429	1.37761796651666	0.000658765947752517	0.00778512373080172
CDH2	0.6785	2.39652321428571	1.82052219415219	2.80830590522803e-08	3.39243353351546e-05
AC025181.1	2.25423636363636	0.154632142857143	-3.86572665081156	0.00818026795806635	0.040526713711596
AXIN2	2.29525454545455	6.03289107142857	1.39419537513499	0.00245662625631826	0.0181227756801982
AC128709.2	8.90844181818182	2.3852125	-1.90105530849435	0.00109536747712817	0.0108781018644714
SERPINE1	241.011381818182	623.400598214286	1.37105825970133	4.78694923730044e-06	0.000385508978577262
GULP1	1.82887636363636	3.8205625	1.06282751256535	0.000397465256342572	0.00565422606078697
ACAN	0.867052727272727	1.83386071428571	1.08069243276242	0.00160251986800978	0.0139269352557972
PDGFC	8.66389454545454	19.6902982142857	1.18439737328926	3.75167831010652e-07	9.54111031286037e-05
IGFBP3	178.360996363636	443.056676785714	1.31269109931416	1.08966386696736e-06	0.000169846961457622
BTC	1.63219454545455	3.570975	1.1295050077305	0.000380058605803671	0.00554816671674725
BASP1	55.29022	130.276548214286	1.23648118264243	1.93993680863514e-07	5.98326042084574e-05
KBTBD11	0.910258181818182	2.01481964285714	1.146302992838	1.87925901082378e-07	5.92211709150033e-05
SMIM22	4.06128909090909	1.8460875	-1.13746679012177	0.000110562099697865	0.00242843015997075
SLC23A4P	1.71847818181818	0.712625	-1.26991653357789	0.00120191554616979	0.0115690356954032
NRXN2	0.961167272727273	2.07722142857143	1.11179558206563	0.00165184290341077	0.014118581797077
PDE2A-AS2	0.703838181818182	1.4175	1.01003305051461	0.00184229396534314	0.0150117444191198
FBLN7	1.33191090909091	2.84595	1.09541273120138	0.0002495916556711	0.00421687720350614
DAB2	10.7460163636364	22.0793803571429	1.03889774438291	2.14225703584216e-05	0.000900120521494723
PRDM8	0.700329090909091	1.59237142857143	1.18507196912407	4.8787153902888e-07	0.000110502903590041
NR5A1	29.1605127272727	2.33049821428571	-3.64530577415131	1.91614263813543e-05	0.000854512358039268
MYH11	6.90395636363636	19.0317785714286	1.46291514056076	0.00132056846740771	0.012216311744443
FOXC2	2.31518363636364	5.3422	1.20630735815378	2.06702405961028e-07	6.24241266002305e-05
AL157373.2	2.03834545454545	0.551532142857143	-1.88588170467263	3.71177362644325e-05	0.00128109215449813
KCNF1	0.627585454545455	1.3948875	1.15226495031038	1.05751555146666e-06	0.000166636715178217
TREM1	5.10710545454545	10.7017232142857	1.06726536706837	0.00107375693176631	0.0107420155161383
MSR1	4.43110363636364	8.90426428571429	1.00683034413528	0.00513229941463384	0.029325113249717
ZNF474	1.10918181818182	2.37149285714286	1.09629965019088	0.00126736906379214	0.0119142554790732
MT1L	15.76344	36.0906982142857	1.19504465061864	0.00875001195981403	0.0424498572186962
CHRNB4	1.13615636363636	2.29203571428571	1.0124681246489	3.50892231361808e-05	0.00123258078813697
AL445253.1	3.70404181818182	1.67869642857143	-1.14175902618462	0.001685470342446	0.0142380991166068
NPR2	3.16433636363636	6.65534821428571	1.07261118729857	2.78287261349898e-05	0.00108151531917644
KLK14	107.057338181818	30.3453553571429	-1.81883606738215	0.0017546219039069	0.0145675825424023
LGALS4	6.89650727272727	0.401835714285714	-4.1011881973071	0.00152326883975702	0.0134327368433733
LAMC2	501.628390909091	1121.7817625	1.16110112505222	0.000195625360002741	0.00353148844159369
TMEM88B	2.54071818181818	0.952617857142857	-1.4152668616815	0.000770845722914672	0.00865544508084515
TAS1R3	5.09617636363636	2.40237678571429	-1.08495276663779	0.0017546219039069	0.0145675825424023
TTLL7	1.01058727272727	2.2814375	1.17474921570977	0.000276765304448168	0.004543589867815
NDNF	0.740374545454546	1.89935178571429	1.35917993652131	0.00250479266983594	0.0183397257673322
CDH6	1.03914181818182	2.47251607142857	1.25058733728328	0.00557001053780582	0.0311748543459588
LRRN2	1.00142727272727	2.73393214285714	1.44891978397771	2.85611700745908e-05	0.00110112425904593
TSPAN2	2.11036727272727	5.35706607142857	1.34394899289318	1.1620222394709e-07	5.01509441852184e-05
STAR	4.89612181818182	1.21160357142857	-2.01472171765059	9.38070694872068e-07	0.000156301986124891
DACT1	2.99114	7.90710892857143	1.40245486216688	7.6896182856109e-06	0.000520881806860821
ADAMTS15	5.00157636363636	18.8883482142857	1.91704177287136	1.7080317214583e-07	5.8951494843475e-05
PDPN	80.4815072727273	174.789480357143	1.11888912979036	3.4225527960548e-05	0.00121601287577476
SLC16A2	10.5903654545455	21.2962464285714	1.00784679552935	2.78287261349898e-05	0.00108151531917644
SCG5	2.88652	6.48066428571429	1.1668104793889	4.3085832267929e-05	0.00136667882834989
NEFL	31.4297054545455	75.5952267857143	1.26616639115147	0.00171972649567128	0.0144099163475439
ANKLE1	2.96659454545455	1.17223571428571	-1.33954506482541	0.000464429848690528	0.00616517865074899
MROH2A	4.15352909090909	0.631417857142857	-2.71767069172357	3.39629036056386e-06	0.000318524834395795
TUBAL3	4.20817090909091	1.30525	-1.688867140215	0.00155462970494701	0.0136086426346086
FAM169A	1.38249454545455	2.81359464285714	1.02514070474856	1.76335931566795e-07	5.92211709150033e-05
VCAN	21.0691363636364	48.1844589285714	1.1934367264749	0.000355279924406224	0.00524988561079778
CYP2W1	13.7506727272727	2.30223214285714	-2.57839698329287	6.85762017935996e-05	0.0018511743411546
HTR1D	0.585161818181818	1.58524464285714	1.4377979596529	0.000332008497653182	0.00507159169213087
RNU7-49P	1.11434545454545	2.4493625	1.13620975811099	0.00343626544800475	0.022631578343606
ERFE	1.91269818181818	4.86561785714286	1.34701377769481	1.26469184167356e-06	0.00017627858593173
PHYHD1	26.5236527272727	6.88458035714286	-1.94583884701184	0.000182348145948015	0.00338453101621309
MMP1	381.53506	872.344696428571	1.1930826759003	0.00240909694017701	0.0178813462595012
FOXD3-AS1	5.00004	2.46491607142857	-1.0204011116625	0.00168543069489081	0.0142380991166068
GATA6	1.64542727272727	3.52352321428571	1.09855645782796	1.65010544911029e-06	0.000199332738252523
AC092490.1	35.4017509090909	1.74060535714286	-4.34615966852347	7.95133827261116e-05	0.00201860945008356
AC100858.2	2.02220363636364	0.928119642857143	-1.12354558562798	0.00286887643092744	0.0200034789527293
TGFB2	4.06897090909091	8.45241607142857	1.05469981992647	1.15667989616518e-06	0.000174658664320942
FGF7	1.20532727272727	2.80979107142857	1.22103793656267	0.00116682809891102	0.011321796132067
PCSK1N	1.97260727272727	6.5404875	1.72929441421427	0.000733832752385276	0.008336708133681
INHBA	25.1903581818182	70.2932839285714	1.48051521973949	2.63013423892548e-06	0.000278295079762509
HSPA7	8.10390909090909	28.3202946428571	1.80514637993296	0.00240909694017701	0.0178813462595012
MXRA5	38.1031727272727	96.7395071428571	1.34419405648399	1.55575465364708e-06	0.000192754012472377
ESPNL	2.41624	0.8570375	-1.49533352512339	0.000434535480959528	0.00596498705680807
DCLK1	1.15943090909091	2.6872875	1.21273382480689	0.00132056846740771	0.012216311744443
ATP6V1C2	11.1984472727273	3.17383392857143	-1.81900016243863	0.00029638948889613	0.00474223182233808
PRSS23	16.9679509090909	51.9373392857143	1.61395975558447	2.49586648645698e-11	3.61800805876804e-07
MMP9	77.6642036363636	289.249157142857	1.89699105391892	3.25066800624486e-05	0.00117804208546314
NEDD9	11.0589309090909	22.9342	1.05228865978275	9.57902990059401e-06	0.000595955439652407
NCAM1	1.20762363636364	2.79914642857143	1.21281605938537	0.00324923996879845	0.0217456059961691
LINC02525	2.33195636363636	0.957389285714286	-1.28436322674268	2.18391807591175e-05	0.000914973307179674
LINC02031	12.9940181818182	2.75804821428571	-2.23612804660363	1.38106344466996e-05	0.000714491731623176
JPH2	0.935914545454545	2.39752857142857	1.35709929366501	9.84382404010903e-06	0.000599590242700092
CEP112	1.22484909090909	2.54686785714286	1.05612009700589	8.57089582558854e-07	0.00014969121191293
HTRA3	40.5305145454545	83.0325982142857	1.03466935218487	0.00201770664311131	0.0158100948640765
MAP1A	5.09098363636364	10.290725	1.01532829270529	0.00542046570240168	0.0304088805696748
SIK1	1.67922727272727	4.19469285714286	1.32076767475615	0.00068801610113343	0.00801726800806286
GRB7	72.7772927272727	35.2482035714286	-1.04593865249235	0.00209926279540253	0.016229820523816
AL359894.1	2.98985818181818	1.210325	-1.30468255837432	0.00444351743393243	0.0266942514389907
SPOCK3	0.652465454545455	5.32975535714286	3.03009588903921	7.74436132810126e-05	0.0019904656349673
ITGB3	1.54359454545455	4.08576607142857	1.40431275462459	1.74492126138418e-08	2.29948896409319e-05
NKILA	1.58313454545455	3.24772142857143	1.03664402085312	1.8772336540044e-05	0.000847737665060679
KIF1A	0.214218181818182	1.84548928571429	3.1068505223332	0.000401518295935491	0.00570628354694204
SYN2	0.69622	1.79512142857143	1.36646627308863	0.0036750978692449	0.0236884407671098
ADAMTS17	3.84344363636364	1.88201785714286	-1.03011919482129	0.000541804915226489	0.00685340667637276
TSSC2	2.32734	1.11247857142857	-1.06490444163326	0.00021978491326758	0.00386663076731352
AC011374.1	15.6204545454545	7.60963571428571	-1.03753713929177	0.000507279337739353	0.00652486360236882
AC156455.1	2.69788181818182	1.135325	-1.24872180693133	0.00648959588741883	0.0345120988459984
NT5E	17.2007254545455	52.373525	1.60636829559817	3.41744076465081e-07	9.00713114988694e-05
HES5	3.73063272727273	1.60437678571429	-1.21740734037774	0.00109608783902981	0.0108781018644714
PMEPA1	61.1811436363636	123.763417857143	1.01642596397022	1.06827170738981e-05	0.00063702760403376
SULF1	41.32204	91.9983285714286	1.15469617107592	0.000178114016726794	0.00333153649867304
BMP4	5.12601272727273	14.3781607142857	1.4879701690958	0.00747845156182425	0.0383201250760708
PAPPA	2.78227272727273	5.87219642857143	1.07763638362754	0.000434535480959528	0.00596498705680807
PTGIS	3.40416909090909	6.94892142857143	1.02948636848798	0.00381606939955336	0.0242834688393
SDC2	24.6919436363636	54.5925910714286	1.144664768569	1.96731376644413e-06	0.000228145442866993
DIO3	1.12460181818182	2.33140357142857	1.05178447553359	0.0010515540251297	0.0106080133065448
EPO	3.21901272727273	0.687496428571429	-2.22719415682958	1.12238747065384e-06	0.00017131079854125
SNCG	68.44966	23.3222625	-1.55333562378672	0.00270739974343482	0.0192667975850914
GPR143	11.2013345454545	5.39141071428571	-1.05493590511623	0.00396185723454298	0.0248082429684385
GPC6	3.25090909090909	7.3175375	1.17051502122459	5.8321597124347e-05	0.00166751454026535
RPL22P2	2.34416181818182	0.585535714285714	-2.00124308830119	0.00947969019572362	0.0446595999600941
CAV1	191.242612727273	412.378514285714	1.10856514666431	0.00179016725978657	0.0146777514693813
INHBB	11.6856927272727	25.4813785714286	1.12470007159598	3.03727397239252e-06	0.000295492104052362
MIR9-3HG	3.66888727272727	0.999623214285714	-1.87588626749769	0.00360651300337103	0.0234124552157933
LINC02580	1.70261272727273	0.366998214285714	-2.21390537150347	0.00978492660123673	0.0455791439625731
ENTPD3	12.8437727272727	26.4700553571429	1.04329217029202	0.00367517268799876	0.0236884407671098
BAMBI	15.6161872727273	43.0438785714286	1.46276582200117	3.08700481313539e-05	0.00113576705003073
MEDAG	8.77672363636364	20.0203428571429	1.18971229594606	9.3276518689994e-05	0.00219154679223184
OGN	1.68236363636364	4.20655178571429	1.32214853278863	0.00816276758201033	0.0404538389295117
EPHX3	64.1303363636364	20.5275339285714	-1.64344665417256	1.22336407167034e-05	0.000671738090262623
ADRA2A	2.95983454545455	6.78175714285714	1.19614259030857	0.00637516175332328	0.0340760858319227
TCP11	1.73013090909091	0.288083928571429	-2.58632011868384	0.00442278245800933	0.0266245253230876
SCNN1D	17.3108636363636	5.40546607142857	-1.67918678149387	0.000617518888770739	0.00742251559835873
MRLN	7.54866	2.23526964285714	-1.75577169154743	0.000117355966766625	0.00253530863524441
AC004034.1	3.90773272727273	1.93349642857143	-1.01511969674652	0.00117797476229211	0.011422021507817
RET	1.13790363636364	2.90248392857143	1.35090969087463	2.03214885280411e-05	0.000876763756588931
AFAP1-AS1	10.2284563636364	1.90112857142857	-2.42766042751258	2.08539674762471e-06	0.000239919930583871
CCL21	50.2907	200.626941071429	1.99615181076966	0.00218383230669153	0.016679048007271
LINC02154	1.30776181818182	3.65258928571429	1.48181973177515	9.3276518689994e-05	0.00219154679223184
AC021055.1	3.99905636363636	0.726701785714286	-2.46022425841907	0.000320729589215263	0.00501542192585162
CES3	3.70987090909091	1.56564821428571	-1.24460889713888	0.00921492347981479	0.043825305368568
SRPX	18.3506236363636	39.7796625	1.11620194292062	0.000518553216061801	0.0066404129152225
ASCL2	5.44258727272727	12.4306553571429	1.19153781723657	6.28606488007545e-05	0.00173898466606057
CHRNA9	0.613654545454545	1.74924642857143	1.51123491669906	0.00905604387873929	0.0433900810204352
OXTR	0.68268	1.4999125	1.13559694907665	1.39980444109397e-05	0.000714491731623176
CACNG4	1.82163272727273	4.21975714285714	1.2119278546265	0.000553636117467606	0.00693843007543133
DKK3	24.4455272727273	55.7704821428571	1.18993121972025	1.12506871852867e-07	5.01509441852184e-05
MMP12	75.9059654545455	186.031135714286	1.29325892625153	0.000105341111861383	0.00236381541415264
KLK12	49.0156127272727	16.499625	-1.57080812215364	0.00270681510523175	0.0192667975850914
AC128709.1	3.27105272727273	1.49212678571429	-1.1323848886169	0.00866228196250137	0.0422789358008148
CRYBB3	2.84324909090909	1.27989642857143	-1.15151342637201	0.00270739974343482	0.0192667975850914
VGLL3	1.74077636363636	3.48859821428571	1.00291657748055	0.000415614531444046	0.00580978615989671
COL5A2	105.566263636364	222.785166071429	1.07750431672005	1.43789187132969e-05	0.000731357212870007
CORO2B	0.821703636363636	2.15859464285714	1.39340229227816	1.28006687006973e-07	5.01509441852184e-05
AC083841.4	6.8245	0.669028571428571	-3.35058362141472	6.2160607618144e-06	0.000455090993955866
CLDN11	0.875090909090909	1.82660892857143	1.06166298572972	0.00100849437239715	0.0103096857702885
MOXD1	31.4981872727273	14.9116446428571	-1.07882941873223	0.00381606939955336	0.0242834688393
AC147651.1	3.57204181818182	1.16090714285714	-1.62149638991665	0.00560289405806263	0.0313375450134588
KCNG1	1.42526727272727	4.37555714285714	1.61823424253448	1.46660174946711e-06	0.00019153026090338
NGF	2.55816181818182	6.06082857142857	1.24440751124718	1.02633681408774e-06	0.000165317646264308
CALML5	965.641965454545	193.497251785714	-2.31917529885176	3.75167831010652e-07	9.54111031286037e-05
TNFSF11	1.23821272727273	2.53211428571429	1.03208332799208	3.69664861575882e-05	0.00127891690534701
LINC01614	3.52792181818182	8.61831071428571	1.28858652271874	0.00222129914782721	0.0169217091662871
BMP2	12.5341909090909	36.5720821428571	1.54487389317322	3.68906478743791e-10	1.3369170789675e-06
ASPRV1	116.752087272727	25.9305678571429	-2.17072263697598	0.00334338585353852	0.0221405762142048
LINC00974	3.29836545454545	0.099275	-5.05417699036573	0.00335311498734182	0.0221948652312817
IL17RD	2.41605818181818	4.98429107142857	1.04473312392808	0.000173972463697773	0.00328801151729194
BCO1	2.28461818181818	0.738046428571429	-1.63016959372975	0.0041122757182897	0.0254015686858842
ST6GAL2	1.09809090909091	2.51161964285714	1.19362050291858	0.000559861504395226	0.00700842173377651
COL10A1	19.4494690909091	50.6091214285714	1.37966665473143	0.0022715143140321	0.017194710964078
TLL1	0.926730909090909	3.32472678571429	1.84301339435754	6.32964249369013e-07	0.000120729602090174
BX571818.1	1.93698545454545	0.721551785714286	-1.42463827466172	0.00048535823353767	0.00635068476013001
AC079336.5	2.48264	0.434467857142857	-2.5145537234556	0.00171960556064447	0.0144099163475439
ADAMTS14	4.00554727272727	8.01654285714286	1.00098083733232	4.76866503428147e-05	0.00145223883060807
MIEN1	87.6337927272727	40.1914285714286	-1.12459944131682	0.000702984318839405	0.00815236854871681
AC106875.1	4.52274181818182	0.3612625	-3.64607822961621	4.98587656284952e-05	0.00149915969326755
ETS1	28.1436981818182	68.3790910714286	1.2807433296062	4.80509669675974e-09	9.95066881660417e-06
LINC02004	2.09241454545455	0.504433928571429	-2.05243148338342	6.44225453969107e-05	0.00175604813405565
AC092306.1	19.5398890909091	9.53142678571429	-1.03565818210639	2.57370405707022e-05	0.00102214832907644
MMP13	77.5412218181818	418.977876785714	2.43383869461822	1.92760445004719e-05	0.000854512358039268
SMCP	4.66824909090909	0.229894642857143	-4.34383679017044	0.00104118862837224	0.0105990662618567
CDH13	5.70944727272727	15.1401178571429	1.40695344467671	6.04951068965245e-08	4.25726308297562e-05
FLRT2	1.94100909090909	5.74595535714286	1.5657399089079	1.87925901082378e-07	5.92211709150033e-05
TAS1R1	1.90305272727273	0.387876785714286	-2.29464519566746	0.000597104168363772	0.00732286127292829
SORCS2	4.79809818181818	12.918	1.42884814092489	1.19072073375466e-05	0.000669635132742813
LINC01169	2.11236909090909	0.225716071428571	-3.22628088651735	0.000284524564048565	0.00464467126176576
MSGN1	3.14105090909091	0.545985714285714	-2.52431221725176	0.000841821448180314	0.00925173897863672
CST4	1.06907090909091	4.42143571428571	2.04815736597513	0.00808914213420356	0.040364126191312
AC090152.1	0.700234545454545	1.50535178571429	1.10419052711802	1.22765252830838e-06	0.000176198525251072
PRSS27	22.6133745454545	11.2344178571429	-1.0092509292795	0.00201770664311131	0.0158100948640765
MN1	9.72365272727273	19.6673964285714	1.01623571151465	4.04021615434469e-06	0.000342496920312167
TBX6	10.7997127272727	4.47106428571429	-1.27230274270752	7.66555808680419e-05	0.00197371101290077
CDIPTOSP	4.35119090909091	1.05650357142857	-2.04211267250752	4.98499640170109e-06	0.000388400966291446
CYSRT1	80.79308	33.3959232142857	-1.27455973275563	0.00485795793005916	0.0282361500217071
SEMA3A	2.16839272727273	5.9527375	1.45692720344172	6.51227297425773e-06	0.000469661238979304
TGFBI	169.012325454545	533.743989285714	1.65901945718321	2.78627520433889e-06	0.000284721684373871
KRT9	16.9104218181818	5.19075178571429	-1.70389724028637	0.001685470342446	0.0142380991166068
CASQ2	5.61715636363636	12.0202785714286	1.09755846247503	0.000907825953083563	0.00966214758876603
BOK-AS1	5.02523272727273	1.34748214285714	-1.89892425737831	0.000305732476059348	0.00483304031947253
OSR1	3.05687272727273	1.41276607142857	-1.11353388576853	0.00109636498509884	0.0108781018644714
MORN3	6.13060363636364	1.41013928571429	-2.12019146164174	1.60035682859142e-05	0.000773292419575374
IL33	5.37258909090909	15.8698785714286	1.56260168297517	0.000143954005152377	0.00290634715694827
SMOC1	1.85127636363636	4.8331375	1.38443975842267	0.00374501881007322	0.0239575431027455
STK32B	1.75390363636364	3.96766071428571	1.17771917726569	0.000397465256342572	0.00565422606078697
ZNF541	1.88503272727273	0.267635714285714	-2.81624701884761	0.00132056846740771	0.012216311744443
RPH3AL	7.34744	2.85982321428571	-1.36131570604965	4.76866503428147e-05	0.00145223883060807
ANKRD65	42.5934090909091	19.5131660714286	-1.12618232625979	8.45825596662681e-05	0.00208193477276158
LOXL4	10.8182236363636	37.4214303571429	1.79040107710387	0.00231655423894868	0.0174174119542531
GRP	4.29684363636364	9.738775	1.1804630352193	0.00128672622959346	0.0120883884797063
C8G	5.66101818181818	1.55785892857143	-1.86149696073804	0.000936978893845912	0.00987096369563251
BTBD16	6.84224545454545	0.897007142857143	-2.93127848093095	0.00741267251013084	0.0382398934899846
FAM96AP2	6.56410545454545	2.38744821428571	-1.45912897616884	1.03394248451181e-05	0.000624501260645133
CCDC88B	18.9465636363636	7.58064107142857	-1.32154444565291	1.19165796377389e-06	0.000176198525251072
ERBB2	99.8393981818182	45.5558053571429	-1.13197432375933	0.000289707699768031	0.0046714158129448
DCHS1	3.28196545454545	6.56580535714286	1.00041192859818	0.000496234294730039	0.00642842925505509
ZDHHC11B	9.88448727272727	2.1517375	-2.19966404467918	0.00459695201765452	0.0272880493234725
IL34	15.6640472727273	6.78953392857143	-1.20607257563072	0.000434535480959528	0.00596498705680807
AC018978.1	0.799681818181818	2.55169821428571	1.67395972189306	0.000170104235520366	0.00325737252061192
PLOD2	25.9102254545455	51.9363696428571	1.00322360402026	3.4058601911802e-06	0.000318524834395795
THBS1	61.42412	167.830575	1.45012837778241	1.32193291193487e-07	5.04282618194944e-05
AC073073.1	1.63665636363636	0.7787625	-1.07149612154943	0.00028960968438726	0.0046714158129448
TBX2	5.05175272727273	12.2922035714286	1.28288763568039	0.00250501221159753	0.0183397257673322
AL359881.1	1.59956727272727	0.676569642857143	-1.24137131779279	0.00408066954548145	0.0253442098248925
KCNK7	20.3801018181818	8.62070178571429	-1.24128403444529	0.000235609017912413	0.0040514689485864
SLC22A20P	13.9454581818182	5.88319642857143	-1.24512322431218	0.000105341111861383	0.00236381541415264
ENPP1	1.22929818181818	2.9536	1.26463955601252	0.000749724172967409	0.00845758880259577
GDPD3	12.7512890909091	6.28908035714286	-1.01972212914501	0.0105642442813537	0.0478410762582016
KCNJ18	4.55417636363636	0.493821428571429	-3.20512881558369	0.00014219825406381	0.00288294530197062
LINC01694	4.76916	1.15568035714286	-2.04499275790993	0.000328273098784336	0.00507159169213087
HEPHL1	18.1733509090909	76.1662928571429	2.06732822231938	0.0103864810790262	0.0472130541616694
DACH1	0.8269	1.901125	1.20106861834435	0.00276027852943048	0.0194805246166622
CECR2	1.54799818181818	3.24743392857143	1.06889639629748	0.000127745935633288	0.00268767065738773
CCDC154	1.72232363636364	0.685446428571429	-1.3292404395222	0.00615083154976398	0.0333068562366002
SLC22A3	5.64274545454545	12.5507875	1.15330871313194	0.00126736906379214	0.0119142554790732
GGT6	51.6914636363636	20.9324964285714	-1.30418167358746	1.39980444109397e-05	0.000714491731623176
TRIM72	4.64262181818182	1.16189821428571	-1.99845607573296	0.00250501221159753	0.0183397257673322
ITGA11	5.98614181818182	12.7910303571429	1.09543411909658	0.00802158153933415	0.0400554068185284
STC1	16.4042818181818	37.7479035714286	1.20232408897702	7.61396070943285e-08	4.41487897775754e-05
SALL1	0.719261818181818	2.01847142857143	1.48867423946343	0.00074970405079319	0.00845758880259577
NOBOX	13.1125363636364	1.62595	-3.0115919751572	5.70661081483316e-05	0.00164132996769487
MAST1	1.61712727272727	0.756608928571429	-1.09581352115227	0.000255402876334168	0.00428509270293993
NFATC2	3.58610181818182	7.91958035714286	1.14300753636044	2.78627520433889e-06	0.000284721684373871
CAMK2N1	16.8714145454545	41.2562696428571	1.29003244166403	3.60587720982142e-06	0.000326692475209821
FGF19	5.53801818181818	35.1103571428571	2.66445497607527	0.00517144499873349	0.0295371421204258
ADAMTS1	16.6428345454545	37.1871464285714	1.15990287754236	2.93119164327362e-05	0.00111231816913336
ASPG	8.97560181818182	3.53372321428571	-1.34481963310532	0.00068801610113343	0.00801726800806286
CREG2	2.34390909090909	5.04263571428571	1.10526139157309	2.44256061434927e-05	0.000989072980799555
ARHGAP29	2.02084727272727	4.99202321428571	1.30466435022828	1.53290927147285e-06	0.000192754012472377
CDYL2	3.14538909090909	6.83573571428571	1.11985812768895	5.43260125722566e-07	0.000114131866412671
HOXB8	0.7217	2.01621785714286	1.48218037402035	0.00255365517066141	0.0185783625894668
PALM2AKAP2	5.96058181818182	15.9451196428571	1.41958985723312	1.5737217821457e-09	3.80211182566401e-06
LINC02577	1.36223454545455	2.83524642857143	1.05749901041053	6.20769932788122e-05	0.00173898466606057
PICSAR	25.0816527272727	9.12740535714286	-1.45835570661745	0.00403630909416714	0.0250814457057895
AATBC	8.46588	3.11915357142857	-1.44050545374902	8.82366631362352e-06	0.000563470779217121
FER1L6	0.929887272727273	2.52130535714286	1.4390431160255	8.35209170984259e-05	0.00207670534178179
PDIA2	4.95863454545455	1.7622125	-1.49255499663795	0.00039741843130619	0.00565422606078697
C2CD4B	1.14610181818182	2.42558571428571	1.08159794483623	9.79388312637125e-05	0.00224995451346874
MYADM	45.3130018181818	96.5874446428572	1.09191059878067	9.56714108489559e-08	4.85331785225786e-05
ZNF704	2.24369090909091	4.80042678571429	1.09728873153731	5.82542157719211e-06	0.000430843424402943
ITGA5	54.3068854545455	142.923003571429	1.396031107064	1.46983064813773e-08	2.20519296492796e-05
CHGB	6.64867636363636	43.1269071428571	2.69744919783398	5.979896001308e-05	0.00169637128052761
RASIP1	28.4931690909091	13.9865214285714	-1.02657889509715	0.00245662625631826	0.0181227756801982
SPDYC	12.9299290909091	1.52213214285714	-3.08654884730786	1.33184863564847e-05	0.000696984758929972
AC108477.2	5.51863090909091	2.4255125	-1.18602078548466	0.00430769038287202	0.0263466638107301
AC084277.1	1.57709090909091	0.439785714285714	-1.84239317806832	0.0009218715923833	0.00978197543981146
AC006357.1	1.66498909090909	0.532651785714286	-1.64424812188454	0.000151176602419611	0.00301438243284
AJAP1	1.13037818181818	3.26568571428571	1.53058042968729	0.00472564133478857	0.0278699031344331
APCDD1L	2.64019454545455	7.35349642857143	1.47778614341338	0.000617518888770739	0.00742251559835873
IFNK	0.0655690909090909	5.30774821428571	6.33894023184711	0.000629502673472296	0.0075166780735809
NAT8L	0.600130909090909	1.43876071428571	1.26147753065434	0.000507264907207641	0.00652486360236882
FAM149A	0.813772727272727	1.714775	1.07532145317654	0.000173972463697773	0.00328801151729194
PCDH18	2.84179272727273	5.71494821428571	1.00793909347344	0.00076593468440182	0.00860696836053394
IBSP	2.05169818181818	4.92998928571429	1.26476599450982	4.8275015488315e-05	0.0014670746845254
SYTL5	2.84809454545455	5.96893928571429	1.06747754033639	0.0103864810790262	0.0472130541616694
FAM25A	5.00082727272727	0.966730357142857	-2.3709813247923	0.00759324022751487	0.0387666118910323
PCDHB3	0.766936363636364	1.603425	1.06397809295446	0.00276027852943048	0.0194805246166622
PDCD1LG2	4.62924909090909	10.5571232142857	1.18936665954933	0.000617518888770739	0.00742251559835873
STC2	12.8802054545455	30.9908071428571	1.2666847234817	4.04021615434469e-06	0.000342496920312167
LINC01559	2.48504363636364	6.14775892857143	1.30678940873509	0.00186084051862345	0.0150220754350063
EDNRA	9.74740727272727	20.8042410714286	1.09378723011569	5.43260125722566e-07	0.000114131866412671
OLR1	4.75047090909091	13.3440767857143	1.49005705714908	9.79388312637125e-05	0.00224995451346874
SLC6A2	1.66034363636364	4.47014107142857	1.42883849881441	0.0111138787499094	0.0494799712403829
SCN3B	0.518121818181818	1.55777857142857	1.58812693574366	9.66665360561162e-07	0.000159236148485166
HCAR1	3.46041090909091	0.381664285714286	-3.18056726433585	0.00882378200496303	0.0427934238688338
S1PR4	17.0915654545455	6.69919821428571	-1.35122419897388	0.000209807038868955	0.00372716033755438
KANK4	1.12382545454545	6.13803392857143	2.44935863776397	5.95456228060759e-07	0.000120729602090174
GSTA3	3.48007818181818	0.6757625	-2.36453151880552	0.00549863731354037	0.0308349116042867
PNMA5	6.23670181818182	1.17668928571429	-2.40604986871941	0.00916771739155949	0.043825305368568
CLIC5	0.796809090909091	1.62702678571429	1.02993198974289	0.00859976553056501	0.0419984209997108
AL596244.1	1.86624363636364	6.76946071428571	1.85890356582173	1.02639267134297e-06	0.000165317646264308
SERPINI1	51.8334690909091	10.3604178571429	-2.32280176202307	0.00986905564818801	0.0456337577914301
PPARG	2.07081636363636	4.668175	1.17265902207807	1.64362701888593e-05	0.000781180893959687
SYT7	7.34722545454545	18.9536214285714	1.36720207695944	1.22336407167034e-05	0.000671738090262623
TIMP3	94.1548254545455	297.093535714286	1.65781027448103	3.10710394551053e-08	3.46465990724005e-05
NKD1	0.923374545454545	6.03849107142857	2.70920021921798	6.44465788712477e-05	0.00175604813405565
HSPA6	21.3847072727273	52.6737839285714	1.30050564331611	1.68801086248582e-05	0.000789335660083692
TOX	2.96836181818182	7.05867678571429	1.24973080731403	3.60570012356234e-06	0.000326692475209821
SSC4D	4.36099090909091	1.95782857142857	-1.15540153570259	3.33555884823443e-05	0.00119683814514867
ZYG11A	2.21958	0.868182142857143	-1.3542170544103	0.00451281431778129	0.026976394371364
AL512356.5	1.96894363636364	0.648469642857143	-1.60231086921623	0.00299343374289382	0.0206534105364059
FOXA2	0.190929090909091	2.55486428571429	3.74213781647878	2.36151669979552e-05	0.000972515513643064
UPK3B	23.7224727272727	9.34535178571429	-1.34393352070747	0.00747845156182425	0.0383201250760708
AL136379.1	3.09254	1.08411607142857	-1.51227302782118	1.96559947219735e-05	0.000866058661063003
L1CAM	4.21709818181818	10.7089285714286	1.34449162991319	0.00182637340946145	0.0148903874823134
BCAR3	7.54615636363636	17.2392946428571	1.19188684720997	4.20032448258722e-05	0.00134410383442791
AC023632.4	1.81624727272727	0.675630357142857	-1.42665457422898	7.42264264408869e-05	0.00193522711814226
PTX4	5.76996363636364	0.578408928571429	-3.31840049906305	0.00122751524803058	0.0116989224427688
AL158166.1	0.985367272727273	2.83398392857143	1.52409811587007	0.00696593203963446	0.0364021161058696
MIOX	3.87967090909091	0.725332142857143	-2.41922059380812	1.19181749618961e-05	0.000669635132742813
AC107959.3	4.49315090909091	2.16802678571429	-1.05134493658454	0.000578445083132356	0.00716146539252286
SLC26A9	9.21869636363636	2.58737857142857	-1.83307159345456	0.000178114016726794	0.00333153649867304
FOXJ1	10.4131818181818	3.56373035714286	-1.54695087389904	0.00033939450090926	0.0051174367360614
ROS1	0.994976363636364	2.88526964285714	1.53597199328752	0.00859889132718634	0.0419984209997108
ZFHX4	1.27660181818182	3.48131964285714	1.44732567581963	0.0111138787499094	0.0494799712403829
PLA2G2A	9.53594909090909	20.5303785714286	1.10631179148336	0.00403663167988459	0.0250814457057895
LINC01348	2.14415636363636	1.0444	-1.03773575609997	0.00747845156182425	0.0383201250760708
CALHM1	3.21923272727273	0.360360714285714	-3.15920323154697	1.21582903143046e-06	0.000176198525251072
AC005845.1	2.16247272727273	0.193244642857143	-3.48418161253274	0.00385751272902251	0.0245364214655157
NID1	40.5791236363636	93.2345071428571	1.20012630303658	6.90062622293367e-08	4.30705902370202e-05
CLMP	8.84285454545454	21.2555803571429	1.26525758688507	0.000140564974866271	0.00285382335526816
EPHX4	0.791676363636364	1.67378214285714	1.08012907703614	0.000105341111861383	0.00236381541415264
FAM25BP	2.27455090909091	0.288166071428571	-2.98060933723005	0.000300372904797989	0.00479848317349082
TUBB8P7	2.10083818181818	0.326160714285714	-2.68731011540551	0.000434030142032083	0.00596498705680807
ZNF469	3.84538545454545	9.00581071428571	1.22772793657972	1.55817381589502e-05	0.000770897188915161
LINC01882	5.92648909090909	1.44069464285714	-2.04041310463758	0.00157008318335323	0.0137356221037347
ATP6V0D2	0.580647272727273	1.62880357142857	1.48807869267403	0.00155462970494701	0.0136086426346086
WFDC21P	88.3092763636364	34.9778875	-1.33612183246601	0.00111941255958277	0.011023780206326
RBM24	1.42981454545455	2.95578392857143	1.04771277663855	0.000851981041190462	0.00929293993461018
LINC02617	5.26310363636364	1.03919642857143	-2.34044542561407	0.00860191169620181	0.0419984209997108
IL20	1.83706	4.69904464285714	1.35496872708916	0.0040298605109648	0.0250814457057895
CYP2AB1P	2.16096181818182	0.353055357142857	-2.6137072685767	0.000923026368506122	0.00978197543981146
ADRB2	16.51034	35.1212071428571	1.08897260206129	0.00109636498509884	0.0108781018644714
LOXL2	29.7882509090909	61.0098428571429	1.03429860007246	2.86764389614964e-06	0.000284721684373871
AC245041.1	19.2694672727273	43.6595607142857	1.17998092738911	0.0038882644400564	0.0245815159026235
PTGER1	1.61751454545455	0.435594642857143	-1.89272056932038	8.8653386334807e-05	0.00213193657291261
AC010789.1	8.59952545454546	3.21129821428571	-1.42110040428636	1.07225948802592e-05	0.00063702760403376
ANTXR2	5.87455090909091	15.8000553571429	1.4273791415288	6.46107807846742e-08	4.25726308297562e-05
FAP	5.50835272727273	13.1513107142857	1.25551374117132	6.32964249369013e-07	0.000120729602090174
M1AP	7.48342727272727	2.44060714285714	-1.61645906182946	0.00816276758201033	0.0404538389295117
COLEC12	4.81581818181818	9.74274107142857	1.01654679936094	0.00328039569256141	0.0218431860171659
PYDC1	4.38799454545455	0.5359125	-3.03349236039617	8.45929622762535e-05	0.00208193477276158
CLSTN2	1.62704363636364	3.32524107142857	1.03120599231579	0.00522681159835674	0.0296779713786836
DMRTA2	6.83377636363636	2.11341607142857	-1.69310621533014	0.00319922235060309	0.0215597080996392
MAP2	3.76900181818182	9.50360892857143	1.33429297981035	0.000339609143218203	0.0051174367360614
CADM3	1.11709454545455	3.03384464285714	1.44139591624919	0.000355279924406224	0.00524988561079778
C7	0.8596	4.03505178571429	2.23084980124152	0.00306802669461712	0.0210496293090025
TENM3	4.00388181818182	8.90904107142857	1.15387076393842	9.79388312637125e-05	0.00224995451346874
MME	3.64574181818182	12.0978267857143	1.73046360747599	0.000113269129348464	0.0024690966902787
SLC6A21P	3.16040363636364	0.588383928571429	-2.42527908072668	0.00342611834347091	0.0225750052304338
VEGFC	11.4169036363636	36.3807232142857	1.6720027903868	3.30988521415166e-06	0.000313595399113349
ARSI	14.9060872727273	34.4983125	1.2106241820171	3.33555884823443e-05	0.00119683814514867
LINC02570	3.99046	0.874148214285714	-2.19060524402892	0.000492073427027598	0.00642842925505509
IL7R	16.1294036363636	36.7852678571429	1.18943499886991	9.57902990059401e-06	0.000595955439652407
AC122710.2	2.03623818181818	0.941651785714286	-1.11264075744319	0.00118474560643414	0.0114741886693674
FOXP4-AS1	1.71457636363636	0.774160714285714	-1.14714715700716	0.00593363500631261	0.0324948897058963
AL049870.3	8.39336	1.51365535714286	-2.47121170408874	0.00240456941916688	0.0178813462595012
COL5A1	92.7400909090909	211.543094642857	1.18968654683221	4.9236099583714e-06	0.000388400966291446
SPOCK1	9.96170363636364	27.6746678571429	1.47410160617188	5.43229096688831e-07	0.000114131866412671
ELFN1-AS1	5.86880727272727	1.7069625	-1.78163596749383	8.67343721782767e-06	0.000561295294239419
CCNP	4.70881454545455	2.351075	-1.0020433417293	0.00033201852344317	0.00507159169213087
SNPH	1.33605818181818	2.83071428571429	1.08318330538291	4.15639349145533e-06	0.000346270575012279
AC112721.2	0.490478181818182	1.77641607142857	1.85670866182244	1.83131696297842e-06	0.000218686019615274
RNA5SP18	2.49076727272727	5.04559285714286	1.01843356769794	2.6027636834578e-05	0.00103086509167771
NLRP3	1.47640181818182	3.669325	1.31342927347632	0.000578509656087491	0.00716146539252286
PGM2L1	4.76159818181818	11.0500982142857	1.21454140669078	1.05757297160568e-06	0.000166636715178217
MYL2	12.22942	33.1823375	1.44005953588678	0.00273865178195266	0.0194605373682283
COBL	1.01180363636364	2.94250357142857	1.54011483708915	4.80449424854148e-07	0.000110502903590041
SUSD5	0.609652727272727	1.81497678571429	1.57389150741963	0.000150964204516211	0.00301429353810881
EML1	5.40716545454545	11.1383910714286	1.0425964445683	5.06400266480983e-06	0.000388400966291446
LINC01615	5.79673090909091	14.5135321428571	1.32408724857311	0.00201770664311131	0.0158100948640765
FOXD1	2.17406545454545	6.18686071428571	1.50881217849937	3.68906478743791e-10	1.3369170789675e-06
MICAL2	7.01413818181818	16.0253803571429	1.19202084139008	1.55575465364708e-06	0.000192754012472377
ULBP1	2.75098727272727	8.174275	1.57114131437515	0.000182348145948015	0.00338453101621309
TGM2	31.1540890909091	65.564175	1.07348619058908	5.40941483928409e-05	0.001580945111094
AKAP12	5.54081090909091	15.0494035714286	1.44153727389796	6.93468371147698e-07	0.000127247057065279
TRIM9	0.823645454545455	1.7148125	1.05795548339293	8.05269175153876e-05	0.00202659409080392
PAX5	1.04031636363636	2.38873392857143	1.19922384335891	0.00111938435557945	0.011023780206326
MSRB3	5.59658	11.9597017857143	1.09556402783011	1.19072073375466e-05	0.000669635132742813
GLRB	0.909205454545455	1.85236071428571	1.02668682076755	0.00109636498509884	0.0108781018644714
LINC02551	0.499298181818182	1.71783214285714	1.78261551285801	9.66309638086998e-05	0.00224481162078672
