# Supplementary material for: RUNX1-BMP2 promotes vasculogenic mimicry in laryngeal squamous cell carcinoma via activation of the PI3K-AKT signaling pathway
Source: Cell Commun Signal. 2024 Apr 12;22:227. doi: 10.1186/s12964-024-01605-x (PMC11010429; doi:10.1186/s12964-024-01605-x)
Supplement: Supplementary file 14 — Additional file 14: Table S7. Patients with LSCC were divided into two subtypes. [file 12964_2024_1605_MOESM14_ESM.txt]

ID	Cluster
TCGA_TCGA-CR-7402	A
TCGA_TCGA-CV-7410	A
TCGA_TCGA-CN-5360	A
TCGA_TCGA-CV-5430	A
TCGA_TCGA-CN-A497	A
TCGA_TCGA-CV-7177	B
TCGA_TCGA-CV-5444	B
TCGA_TCGA-CV-A461	A
TCGA_TCGA-CV-7430	A
TCGA_TCGA-CN-5363	B
TCGA_TCGA-CV-7248	B
TCGA_TCGA-F7-A50I	B
TCGA_TCGA-UF-A7JH	A
TCGA_TCGA-CV-6962	A
TCGA_TCGA-D6-6517	B
TCGA_TCGA-CR-7388	A
TCGA_TCGA-QK-A8ZB	B
TCGA_TCGA-BA-5555	A
TCGA_TCGA-CV-7089	A
TCGA_TCGA-CV-7421	B
TCGA_TCGA-BA-6868	B
TCGA_TCGA-CV-A45Z	A
TCGA_TCGA-CV-5432	A
TCGA_TCGA-KU-A66S	B
TCGA_TCGA-CV-5443	A
TCGA_TCGA-CV-5978	B
TCGA_TCGA-QK-AA3J	A
TCGA_TCGA-CN-4722	A
TCGA_TCGA-CV-7437	A
TCGA_TCGA-BA-6869	A
TCGA_TCGA-CN-A63T	A
TCGA_TCGA-UF-A7JF	A
TCGA_TCGA-D6-6826	B
TCGA_TCGA-CN-A6V3	A
TCGA_TCGA-HD-7229	B
TCGA_TCGA-CV-7250	A
TCGA_TCGA-D6-8568	B
TCGA_TCGA-CN-6021	A
TCGA_TCGA-CR-7371	B
TCGA_TCGA-CN-6989	B
TCGA_TCGA-CR-7399	B
TCGA_TCGA-BA-4076	B
TCGA_TCGA-CN-4738	B
TCGA_TCGA-CN-4727	A
TCGA_TCGA-CN-6997	B
TCGA_TCGA-CV-A45W	A
TCGA_TCGA-CR-7370	B
TCGA_TCGA-CV-7418	A
TCGA_TCGA-CR-7398	B
TCGA_TCGA-CV-5434	B
TCGA_TCGA-CV-A6K1	A
TCGA_TCGA-CV-5441	A
TCGA_TCGA-CV-6935	B
TCGA_TCGA-CV-7247	B
TCGA_TCGA-UF-A718	B
TCGA_TCGA-D6-A6EQ	A
TCGA_TCGA-BA-A6DI	B
TCGA_TCGA-CV-7245	B
TCGA_TCGA-UF-A7JJ	B
TCGA_TCGA-BB-4217	B
TCGA_TCGA-F7-A623	A
TCGA_TCGA-F7-7848	B
TCGA_TCGA-QK-A8Z8	A
TCGA_TCGA-CV-7440	B
TCGA_TCGA-CR-7374	A
TCGA_TCGA-CN-A63W	A
TCGA_TCGA-D6-A6ES	A
TCGA_TCGA-BA-4078	B
TCGA_TCGA-CV-5440	A
TCGA_TCGA-TN-A7HJ	B
TCGA_TCGA-BA-A6DA	A
TCGA_TCGA-T3-A92M	B
TCGA_TCGA-CN-5356	A
TCGA_TCGA-CN-A641	A
TCGA_TCGA-CN-5361	B
TCGA_TCGA-CN-4723	B
TCGA_TCGA-BA-6870	A
TCGA_TCGA-CV-7433	B
TCGA_TCGA-CN-6992	A
TCGA_TCGA-CV-7422	A
TCGA_TCGA-CR-7364	B
TCGA_TCGA-CV-5431	B
TCGA_TCGA-D6-A74Q	A
TCGA_TCGA-F7-A622	A
TCGA_TCGA-CN-6988	A
TCGA_TCGA-CV-7261	B
TCGA_TCGA-CV-7415	B
TCGA_TCGA-CN-5355	B
TCGA_TCGA-CN-6022	B
TCGA_TCGA-CV-7101	A
TCGA_TCGA-D6-6824	B
TCGA_TCGA-CN-6010	A
TCGA_TCGA-D6-A6EK	A
TCGA_TCGA-CN-A49B	B
TCGA_TCGA-UF-A7JK	B
TCGA_TCGA-CN-4739	A
TCGA_TCGA-CN-4735	B
TCGA_TCGA-CV-A45Y	A
TCGA_TCGA-UF-A71D	A
TCGA_TCGA-CV-7242	A
TCGA_TCGA-CN-6023	A
TCGA_TCGA-DQ-5629	B
TCGA_TCGA-F7-8298	B
TCGA_TCGA-CV-7424	A
TCGA_TCGA-UF-A7J9	B
TCGA_TCGA-CV-A460	B
TCGA_TCGA-CR-6474	B
TCGA_TCGA-CR-7389	A
TCGA_TCGA-CN-A63U	A
TCGA_TCGA-CV-5435	B
TCGA_TCGA-CN-6012	A
GSE84437_GSM1607728	A
GSE84437_GSM1607763	A
GSE84437_GSM1607776	B
GSE84437_GSM1607778	A
GSE84437_GSM1607781	A
GSE84437_GSM1607784	A
GSE84437_GSM1607786	B
GSE84437_GSM1607787	A
GSE84437_GSM1607788	A
GSE84437_GSM1607789	A
GSE84437_GSM1607795	B
GSE84437_GSM1607796	A
GSE84437_GSM1607799	B
GSE84437_GSM1607800	A
GSE84437_GSM1607801	B
GSE84437_GSM1607803	B
GSE84437_GSM1607804	A
GSE84437_GSM1607805	A
GSE84437_GSM1607809	A
GSE84437_GSM1607810	A
GSE84437_GSM1607811	A
GSE84437_GSM1607812	B
GSE84437_GSM1607814	B
GSE84437_GSM1607815	B
GSE84437_GSM1607830	A
GSE84437_GSM1607832	B
GSE84437_GSM1607836	A
GSE84437_GSM1607839	A
GSE84437_GSM1607841	B
GSE84437_GSM1607844	A
GSE84437_GSM1607850	B
GSE84437_GSM1607851	B
GSE84437_GSM1607852	A
GSE84437_GSM1607853	B
GSE84437_GSM1607855	A
GSE84437_GSM1607857	B
GSE84437_GSM1607858	B
GSE84437_GSM1607860	B
GSE84437_GSM1607912	A
GSE84437_GSM1607940	A
GSE84437_GSM1607946	B
GSE84437_GSM1607950	A
GSE84437_GSM1607951	A
GSE84437_GSM1607774	B
GSE84437_GSM1607919	B
GSE84437_GSM1607921	B
GSE84437_GSM1607922	A
GSE84437_GSM1607925	B
