# Supplementary material for: RUNX1-BMP2 promotes vasculogenic mimicry in laryngeal squamous cell carcinoma via activation of the PI3K-AKT signaling pathway
Source: Cell Commun Signal. 2024 Apr 12;22:227. doi: 10.1186/s12964-024-01605-x (PMC11010429; doi:10.1186/s12964-024-01605-x)
Supplement: Supplementary file 15 — Additional file 15: Table S8. Acquisition of the VM score in LSCC using the ssGSEA algorithm. [file 12964_2024_1605_MOESM15_ESM.xlsx]

## Sheet: Sheet1
Tag	Gene Symbol
TCGA-CR-7402	1.52266
TCGA-CV-7410	1.56271
TCGA-CN-5360	1.73055
TCGA-CV-5430	1.42264
TCGA-CN-A497	1.56726
TCGA-CV-7177	1.59779
TCGA-CV-5444	1.70199
TCGA-CV-A461	1.29536
TCGA-CV-7430	1.29845
TCGA-CN-5363	1.57901
TCGA-CV-7248	1.63019
TCGA-F7-A50I	1.62889
TCGA-UF-A7JH	1.51201
TCGA-CV-6962	1.28673
TCGA-D6-6517	1.51033
TCGA-CR-7388	1.72042
TCGA-QK-A8ZB	1.5943
TCGA-BA-5555	1.4382
TCGA-CV-7089	1.43347
TCGA-CV-7421	1.76028
TCGA-BA-6868	1.60578
TCGA-CV-A45Z	1.41631
TCGA-CV-5432	1.34907
TCGA-KU-A66S	1.17056
TCGA-CV-5443	1.51383
TCGA-CV-5978	1.6558
TCGA-QK-AA3J	1.30043
TCGA-CN-4722	1.51024
TCGA-CV-7437	1.34576
TCGA-BA-6869	1.28704
TCGA-CN-A63T	1.47656
TCGA-UF-A7JF	1.14753
TCGA-D6-6826	1.76856
TCGA-CN-A6V3	1.33601
TCGA-HD-7229	1.35621
TCGA-CV-7250	1.32543
TCGA-D6-8568	1.73227
TCGA-CN-6021	1.48632
TCGA-CR-7371	1.70018
TCGA-CN-6989	1.8461
TCGA-CR-7399	1.49924
TCGA-BA-4076	1.3828
TCGA-CN-4738	1.59034
TCGA-CN-4727	1.44461
TCGA-CN-6997	1.53773
TCGA-CV-A45W	1.53715
TCGA-CR-7370	1.66637
TCGA-CV-7418	1.39728
TCGA-CR-7398	1.51847
TCGA-CV-5434	1.71107
TCGA-CV-A6K1	1.05697
TCGA-CV-5441	1.32994
TCGA-CV-6935	1.50915
TCGA-CV-7247	1.56598
TCGA-UF-A718	1.59594
TCGA-D6-A6EQ	1.31885
TCGA-BA-A6DI	1.45238
TCGA-CV-7245	1.56505
TCGA-UF-A7JJ	1.57849
TCGA-BB-4217	1.63096
TCGA-F7-A623	0.999496
TCGA-F7-7848	1.54421
TCGA-QK-A8Z8	1.15654
TCGA-CV-7440	1.58518
TCGA-CR-7374	1.42423
TCGA-CN-A63W	1.29789
TCGA-D6-A6ES	0.902238
TCGA-BA-4078	1.54039
TCGA-CV-5440	1.39003
TCGA-TN-A7HJ	1.31292
TCGA-BA-A6DA	1.13734
TCGA-T3-A92M	1.4112
TCGA-CN-5356	1.53695
TCGA-CN-A641	1.1987
TCGA-CN-5361	1.52782
TCGA-CN-4723	1.68563
TCGA-BA-6870	1.4625
TCGA-CV-7433	1.74219
TCGA-CN-6992	1.47875
TCGA-CV-7422	1.61353
TCGA-CR-7364	1.57159
TCGA-CV-5431	1.6924
TCGA-D6-A74Q	1.3797
TCGA-F7-A622	1.01022
TCGA-CN-6988	1.22189
TCGA-CV-7261	1.66377
TCGA-CV-7415	1.53972
TCGA-CN-5355	1.69798
TCGA-CN-6022	1.72747
TCGA-CV-7101	1.62094
TCGA-D6-6824	1.82985
TCGA-CN-6010	1.57423
TCGA-D6-A6EK	1.05721
TCGA-CN-A49B	1.61542
TCGA-UF-A7JK	1.3261
TCGA-CN-4739	1.39397
TCGA-CN-4735	1.51206
TCGA-CV-A45Y	1.66122
TCGA-UF-A71D	1.20763
TCGA-CV-7242	1.47386
TCGA-CN-6023	1.3354
TCGA-DQ-5629	1.57748
TCGA-F7-8298	1.55904
TCGA-CV-7424	1.5321
TCGA-UF-A7J9	1.69751
TCGA-CV-A460	1.62113
TCGA-CR-6474	1.90224
TCGA-CR-7389	1.65399
TCGA-CN-A63U	1.0773
TCGA-CV-5435	1.46987
TCGA-CN-6012	1.56134
