# Supplementary material for: RUNX1-BMP2 promotes vasculogenic mimicry in laryngeal squamous cell carcinoma via activation of the PI3K-AKT signaling pathway
Source: Cell Commun Signal. 2024 Apr 12;22:227. doi: 10.1186/s12964-024-01605-x (PMC11010429; doi:10.1186/s12964-024-01605-x)
Supplement: Supplementary file 17 — Additional file 17: Table S9. Detailed data of the Venn diagram for screening core genes. [file 12964_2024_1605_MOESM17_ESM.xlsx]

## Sheet: Sheet1
Cluster diff genes		Blue module genes		LASSO genes		SVM-RFE genes		uniCox genes
MICAL2		FBLN2		ANPEP		ETS1		TWIST1
FAP		SEMA5A		ETS1		MYADM		EGFR
BMP2		ITGBL1		MYADM		ANPEP		EPO
TWIST1		PDGFRL		FBLN5		SRGN		DKK1
COL5A2		ZYX		CFH		IL33		TFPI2
CALD1		TMEM200A		SRGN		CFH		CYSLTR2
ITGA5		DAAM2		FBLN1		SLC2A3		POSTN
THBS1		MAGED2		TWIST1		VIM		NEDD9
PDGFC		WNT2		OLR1		PRSS23		BMP2
INHBA		LOXL1		AQP9		FBLN5		CXCR3
AXL		LMCD1		BMP2		CHI3L1		ARG2
DCBLD1		COL24A1		CHI3L1		BMP2		AGPS
TGFB2		IGFBP4		ADAMTS1		HAS2
EDNRA		SMPD1		MME		GPR183
COL5A1		GRIP1		LUM		AQP9
PMEPA1		PDZRN3		GRP		DAB2
DACT1		RASA3		IL6		IL6
TNFAIP6		FN1		IL33		ZNF469
TNS3		THY1		ARSI		TWIST1
CAMK2N1		RAB3IL1		NR5A1		AXL
POSTN		MFGE8		DACT2		FBLN1
LAMC2		RUSC2		NOBOX		MXRA5
FN1		HAS2		CEL		CALML5
TIMP3		FNDC1				COL10A1
ADAM19		HEG1				DCN
COL12A1		FERMT2				FBN2
SERPINE1		PLEKHG2				MRAS
DKK3		ITGA1				OLR1
GPC6		GDPD5				CCL2
ANTXR2		DACT3				C5AR1
ETS1		COL6A3				ADAMTS1
NID2		CYBRD1				FBLN2
COL3A1		PRKG1				TGM2
MMP2		RAB31				FMOD
TGFBI		DLC1				EDNRA
COL6A3		MGP				AKAP12
COL1A1		SYDE1				ACTA2
MMP10		GAS7				PDGFRB
LAMB3		NUAK1				NNMT
TNFRSF12A		LPL				CRISPLD2
LAMA3		BMP1
ITGA3		SGCD
APCDD1L		DOK5
RAI14		ENOX1
PDGFRB		PAPSS2
PLOD2		HHIPL1
BASP1		TLR4
MMP13		FOXO1
TAGLN		XYLT1
SEMA3C		PLXDC1
MXRA5		ADAMTS5
AEBP1		GFPT2
COL1A2		RHOV
COL10A1		SLC25A10
MMP1		COMP
VEGFC		ZNF423
TFPI2		TSHZ3
MYADM		SFRP2
GFPT2		KCNE4
COL6A1		MMP2
MMP9		SLC39A14
PRSS23		HEYL
VCAN		LRCH2
BGN		LOXL3
NT5E		FSTL1
GREM1		PDGFC
FSTL3		COL12A1
GEM		BASP1
KANK4		MITF
PDPN		SHISA2
CTHRC1		PTPRE
PLAU		ARL15
ITGA11		FBLN7
SDC2		DDR2
IL11		CD276
COL11A1		COL6A2
MMP28		DAB2
SYT7		MMP19
FBN1		BOC
SULF1		COL8A2
COL8A1		TIMP2
ADAMTS15		TGFB1I1
CDH11		NPR2
OLR1		HEPH
THBS2		MMP14
FBLN2		COL4A2
GRP		CYGB
MT2A		NRP1
SULF2		TSPAN2
CAV1		DACT1
TNC		COL1A2
MMP7		THBS2
ARSI		PRELP
CSPG4		FILIP1L
DKK1		VCAN
SLITRK6		FGFR1
SPOCK1		SMOC2
SRPX		CTSK
SERPINE2		TGFB2
ANO1		CLIP3
MMP12		TWIST1
MMP11		ARL4C
LCN2		SRPX2
COL17A1		ROR2
SFRP2		MXRA5
PRSS27		PRSS23
CALML5		BNC2
LOXL4		HTRA3
GPC4		MAP1A
MMP3		TCF4
KLK12		CERCAM
GPX2		PTPRM
EREG		TCEAL7
SPRR2F		STARD13
ALDH3A1		COL5A3
FAM3D		FAM20C
CEL		ITGB3
SFRP4		RGS16
SPRR2A		ST6GALNAC5
SPRR3		TUBA1A
ATP13A5		RAI2
KRT78		CPE
SPRR2C		SULF1
TMPRSS11A		ECM2
KLK13		PAPPA
SPRR1A		PRRX1
RHCG		DIO2
CNFN		SFRP4
PI3		SDC2
GSTA1		FYN
LYPD2		DPYSL3
SPRR2E		GPC6
AMTN		ST3GAL2
AKR1B10		APBB1
		CNRIP1
		FMNL3
		FBN1
		INHBB
		CTHRC1
		RECK
		RCAN2
		ARHGEF17
		GJC1
		GXYLT2
		EPDR1
		OGN
		EBF1
		GPC4
		NAP1L3
		JAM3
		PKIG
		LAMB1
		DKK2
		PHLDB1
		OLFML3
		LUM
		LRRC15
		SMAD7
		DKK3
		AXL
		PCOLCE
		CMTM3
		VGLL3
		COL5A2
		CORO2B
		IGDCC4
		S1PR3
		PLAUR
		ANTXR1
		BMP2
		SPON1
		RUNX2
		ABCC9
		LZTS1
		PALLD
		HMCN1
		MARCKS
		CDC42EP3
		KDELR3
		FBLN5
		COL10A1
		TBC1D1
		MRGPRF
		PODN
		SPARC
		ADAMTS14
		ZEB2
		ACTA2
		TPM1
		ADAM12
		SERPINH1
		LPCAT2
		GAS1
		ENC1
		ADAMTS4
		FIBIN
		PLXND1
		AEBP1
		ATP10A
		BGN
		ADAMTS2
		KANK2
		VASH1
		F13A1
		MYL9
		NTM
		GREM1
		PRKCA
		ISM1
		TNFSF4
		CCDC80
		ATP8B2
		CHN1
		POSTN
		ANKH
		DCHS1
		TMEM204
		TMEM119
		NHSL2
		LAMA4
		CD248
		EMILIN1
		TBX3
		PDGFB
		ENPP1
		ANGPTL2
		PXDN
		RHOBTB1
		PMP22
		COL8A1
		PDGFRA
		COL4A1
		ITGA11
		GPM6B
		CNN3
		STC1
		LOX
		B3GNT9
		LRRC32
		RGS4
		CPXM1
		OLFML2B
		CDYL2
		COL6A1
		SLIT3
		ARSB
		CHST15
		CDH11
		LTBP2
		GEM
		CALD1
		RGS3
		NID2
		SYNC
		SYT11
		RHOBTB2
		GLIPR1
		TNFAIP6
		TNS1
		MYADM
		F2R
		LAMB2
		PRICKLE1
		SSPN
		SPSB1
		ADAMTS7
		CHRD
		PRR16
		NOX4
		FGD5
		MFAP4
		TGFB3
		PCDH18
		COL3A1
		EPHA3
		GPR162
		APBB2
		SGCB
		TMEM47
		CNN1
		MRAS
		EDNRA
		GLT8D2
		CHST11
		FAM110B
		OLFML1
		MXRA8
		TIMP3
		SLC39A13
		CHSY3
		RASL12
		ELN
		NNMT
		FAM180A
		TNS3
		PDGFD
		FMOD
		EDIL3
		NID1
		COL18A1
		ZNF469
		IQSEC1
		ANXA6
		LAMA2
		ANPEP
		COL1A1
		ITGB5
		SCARF2
		FBLN1
		KCNJ8
		PARVA
		SLC45A1
		GUCY1A2
		ZNF521
		TIMP1
		GGT5
		ANTXR2
		CREB5
		DCN
		FAP
		COLEC12
		ENPEP
		ZEB1
		PDGFRB
		MRC2
		OMD
		CRISPLD2
		GPX8
		ZCCHC24
		ADAM19
		LIF
		COL5A1
		SPOCK1
		RARRES2
		DLG4
		CFL2
		KIF26B
		ZBTB47
		EID1
		POU6F1
		ISLR
		MARVELD1
		TAGLN
		COL11A1
		IGFBP7
		SOBP
		GLI3
		SLC2A3
		RFTN1
		EML1
		MICAL2
		EFEMP2
		FBXO32
		MAGEH1
		VIM
		AKAP12
		SH3RF3
		MSRB3
		FBXL7
		GLIS3
