# Supplementary material for: RUNX1-BMP2 promotes vasculogenic mimicry in laryngeal squamous cell carcinoma via activation of the PI3K-AKT signaling pathway
Source: Cell Commun Signal. 2024 Apr 12;22:227. doi: 10.1186/s12964-024-01605-x (PMC11010429; doi:10.1186/s12964-024-01605-x)
Supplement: Supplementary file 20 — Additional file 20: Table S10. Detailed data of the Venn diagram for screening transcription factors. [file 12964_2024_1605_MOESM20_ESM.xls]

HumanTFDB	GTRD	HumanTFDB|GTRD	HumanTFDB|GTRD |JASPAR
SP2	SMARCB1	IRF1	AR
FOXG1	MSC	JUND	RUNX1
PCGF2	STAG2	SPI1	TFAP2A
SP4	PRDM10	MAZ	PAX5
EZH1	PRDM9	FOXA2	NR2F1
IRF5	TRIM22	TCF4
ZBTB7B	PEX2	REST
SP3	SIRT1	HDAC2
CDK7	AGO2	POU5F1
BTAF1	ZBTB2	CDK8
POLR2A	PTBP1	BRD4
SUMO2/SUMO3	DTL	SMAD1
ZBTB33	AGO1	EGR1
SRC	LEO1	BMI1
DEAF1	RING1	EP300
POU3F2	T-Cell	HSF1
WT1	OR2M7	MYB
TBP	HOXB8	MYC
E2F3	ZNF236	CHD1
MED1	ZNF264	SP1
LMO2	ZBTB6	ZNF92
POLR3A	EHMT2	ZNF384
FOXM1	CHD8	SUZ12
AP2	ZBTB26	TAF1
HOXD10	BRD9	ELL2
MYH11	KDM7A	POU2F1
E2F4	LARP7	BHLHE40
TAF3	FOSL2	FOXO1
TBL1XR1	SOX8	KLF5
GTF2B	ZNF449	SMARCA4
PLAG1	SFPQ	SRF
KAT2B	SMARCA2	ZNF143
USF2	CRTC2	CDX2
EWSR1	CTNNB1	ORC1
HEY2	CBFA2T3	ZBTB7A
POU1F1	PTEN	SUMO2
FOXI1	GTF3C5	KMT2A
RBL2	CENPA	HIC1
PURA	p65	CDK9
PRAME	SMARCC1	NOTCH1
ZNF148	KMT2B	MAFB
E2F7	XRCC5	CTCFL
KLF15	NEUROG2	CTCF
E2F6	UPF1	SMAD4
MXI1	ZMYM3	PHF8
SREBF1	SRSF7	ELK3
GMEB2	SIX2	USF1
BCL6	NCOA1	E2F1
FOSL1	REL	STAT1
CBFB	SMAD2	KDM1A
HOXA10	CDKN1B	FOXA1
LTF	USP7	KLF4
HDAC6	TARDBP	YY1
NFYB	ERCC2	PGR
FOXJ3	PADI2	KDM5B
FEV	ZNF335	EZH2
STAT5A	HNRNPK	KLF9
ETV4	RBM39	EED
ASCL2	ZNF436	BRD3
VDR	GRHL3	RELA
NCOR1	MBL2	KLF1
TLX1	BRPF3	RNF2
RBCK1	LMNA	VEZF1
RUNX3	PCBP2	ZNF263
CASP8AP2	ZFP64	NFATC1
NR2C2	SRSF4	TFAP4
MYEF2	RBBP4	NRF1
ZNF280D	ELF3	FLI1
RREB1	EP400	MBD3
NFATC4	OLIG2	RXRA
GTF2I	YAP1	STAT2
SUMO1	ZNF341	FOS
EPAS1	EBF1	CNOT3
ZBED6	GATAD2B	SMC1A
ZBTB14	MLLT3	DDX5
TFDP1	SMARCA5	GTF3C2
TFAP2D	SRSF1	BRD2
STAT6	DPF2	MAX
CREBBP	MLLT1	CREB1
RFX2	MECOM	ASCL1
EGR4	SSU72	BRCA1
HOXB1	TET2	RARA
BARX2	RAD51	NFYA
ZNF589	EBF3	SMC3
GLI2	SP140	TRIM28
TEF	CDK2	SIN3A
ZNF76	SS18	TP53
IRF3	SUPT5H	ELF1
RB1	DNMT3B	T
KAT5	OGG1	NR3C1
SRY	BRD1	TRIM24
PPARGC1A	NCAPH2	STAG1
THAP11	JARID2	GATA1
EGR2	KDM6A	STAT5B
ESRRA	ZNF654	ZBTB17
HOXA1	SRSF3	FOXP1
PBX1	MBD4	STAT3
ZNF219	MEF2B	CLOCK
HOXB9	CUL4A	TAL1
RARG	ESCO2	ETS1
TOP1	CHD2	ESR1
TBL1X	MEN1	HIF1A
RXRG	ARID2	ZFP42
ESRRG	INTS11	TP73
ARNT2	INSR	MNT
MRE11A	TRPS1	TCF7L2
BCL3	SETD7	SMAD3
PPARD/PPARG	LDB1	ERG
MBD2	ZHX2	BCL11A
TCF3	ETV1	TCF12
KLF11	ERF	ARNTL
CACD	PRMT1	NFKB1
SP1:SP3	IVNS1ABP	NR2F2
SOX18	HNRNPLL	OTX2
RAC3	METTL3	SETDB1
TBX22	RNGTT	GABPA
FOXF2	RBM25	HNF4A
INSM1	ZFP36	TFAP2C
ELF5	ZBTB48	SOX2
FOXJ2	AFF1	TEAD4
SMAD2:SMAD3:SMAD4	SALL3	NANOG
ETV7	AFF4	RAD21
C17orf96	GFI1	IKZF1
TLX1:NFIC	TAF15	PBX3
CTF1	ATF4	SOX17
PRKDC	KDM4A	ONECUT2
POU2F2	DCP1A	RUNX1T1
IRF2	ZNF768	ATF3
CLOCK:BMAL	TP63	MYBL2
MAFF	SIRT6	UBTF
HNF4:COUP	NUP98	EOMES
LRF	DMC1	SREBF2
ZNF274	PRKCQ	IRF4
HOXD9	SRSF9	JMJD6
ZNF350	NFIB	GATA3
BPTF	PCF11	GATA6
OGT	KDM2B	GATA4
ZKSCAN1	CPSF3	PPARG
ZC3H8	ZBTB20	NCOR2
SMARCC2	SP5	NFIL3
NKX3-1	TLE3	FOXO3
NPAT	PKNOX1	CBX3
PAX6	RELB	CHD7
CTBP2	GLIS1	NFE2
MAF	ME3	MITF
MZF1	FANCD2	PDX1
SMAD2/SMAD3	CEBPD	LYL1
LRH1	ZIC5	MECP2
SF1	SNAI2	NIPBL
HOXA6	CASZ1	GATA2
FOXK1	FGFR1	PRDM1
NHLH1	MCM7	HOXB13
OCAB	ZNF24	RORC
KLF3	HEXIM1	HIRA
NR1I3	SSRP1	RCOR1
LHX2	APP	RBPJ
NR4A2	YY2	E2F8
NR5A2	XRCC4	JUN
PML	ERCC6	NEUROD1
NR6A1	PMEPA1	ARNT
ZIC1	HMGB1	EGR3
MEIS2	ATF7IP	TBX21
HEY1	CXXC1	SATB1
ARRB1	GATAD2A	ETV5
PATZ1		PAX3
MAFK		HDAC3
GFI1B		ZFX
KLF13		PPARD
E2F2		MED12
ZNF250		SOX4
PIAS1		DUX4
HOXC9		RUNX2
GLYR1		SALL4
EHF		ATF1
PXR:CAR:LXR:FXR		CEBPB
HNF1A		NFE2L2
ENO1		MYOD1
ESRRB		HLF
BACH2		MYCN
XBP1		HMGA1
MTF1		CEBPA
NR4A1		BACH1
NR5A1		LMNB1
HOXD4		RXRB
FOXF1		HDAC1
ELF2		SAP30
CAMTA2		MYOG
POU6F1		BRD7
NFATC2		TEAD1
HNF4G		IRF9
FUBP1		ATF2
FOXP2		GRHL2
TFCP2
PPAR:HNF4:COUP:RAR
FOXA3
TEAD2
NKX3-2
CBX4
CREM
AP4
PROP1
HAND1
NFIC
MEF2C
ZNF281
ZIC2
RXRA:VDR
VDR:RXR
STAT4
HNF1B
THRA
ARID3A
FOXD3
ESR2
HCFC1
THAP1
NFATC3
FOXH1
MYC:MAX
FOXC2
PITX3
TFF1
1-Dec
SPZ1
RARB
MEF2A
CDC5L
HOXA13
BCOR
NR1H2
GLI3
THRB
TFAP2B
TRIM63
YBX1
FOXO4
SPIB
PBX2
CBX1
NKX2-1
TTF1
REPIN1
RORA
NFAT5
HOXA9
CRX
TBX2
ZNF711
CDX1
FOXL1
DBP
HOXC8
AIRE
NR0B1
IRF8
UBN1
BRCA1:USF2
STAT3:STAT3
WHSC1
KLF6
ATF5
ZFHX3
PPARA
MEIS1
ZBTB10
LEF1
ZEB1
HSF2
SIX5
COUP-TF:HNF4
NR1H4
NR1H2:RXRA
FOSB
TBX5
ISL1
NR2E3
NKX2-2
PEBP1
PRRX1
NFAT2
NR2F6
FOXJ1
L3MBTL2
ELK1
HES1
HOXC6
PPARG:RXRA
TFEB
P50:RELA-P65
NR4A3
STAT2:STAT1
OVOL1
SPDEF
SOX5
ETS2
ATF6
VSX2
HESX1
MIF1
HMGA2
FOXP3
SOX9
NFYC
POU3F3
DMRTA1
HOXD13
ZNF423
MEF2D
NF1
MTA3
ZNF217
KAT8
POU2F3
FOXD1
PRRX2
LIN9
IRF7
DMRT1
ERMAP
NRIP1
PALB2
CEBPE
NKX6-1
